# Supplementary material for: N′-[(E)-1-(4-Bromo­phen­yl)ethyl­idene]-4-hy­droxy-2-methyl-1,1-dioxo-2H-1,2-benzothia­zine-3-carbohydrazide
Source: Acta Crystallogr Sect E Struct Rep Online. 2011 Sep 14;67(Pt 10):o2613. doi: 10.1107/S1600536811035641 (PMC3201552; doi:10.1107/S1600536811035641)
Supplement: Supplementary file 1 [file e-67-o2613-sup1.cif]

##############################################################################
#                                                                            #
# This CIF contains the data in a paper accepted for publication in          #
# Acta Crystallographica Section E. It conforms to the requirements of       #
# Notes for Authors for Acta Crystallographica Section E, and has been       #
# peer reviewed under the auspices of the IUCr Commission on Journals.       #
#                                                                            #
# Full details of the Crystallographic Information File format               #
# are given in the paper "The Crystallographic Information File (CIF):       #
# a New Standard Archive File for Crystallography" by S. R. Hall, F. H.      #
# Allen and I. D. Brown [Acta Cryst. (1991), A47, 655-685].                  #
#                                                                            #
# The current version of the core CIF dictionary is obtainable from          #
# ftp://ftp.iucr.org/pub/cif_core.dic.                                       #
#                                                                            #
# Software is freely available for graphical display of the structure(s)     #
# in this CIF. For information consult the CIF software page                 #
# http://www.iucr.org/resources/cif/software.                                #
#                                                                            #
# This file may be used for bona fide research purposes within the           #
# scientific community so long as proper attribution is given to the journal # 
# article from which it was obtained.                                        #
#                                                                            #
##############################################################################
data_I
_audit_creation_method     SHELXL-97
_chemical_name_systematic
;
<i>N</i>'-[(<i>E</i>)-1-(4-Bromophenyl)ethylidene]-4-hydroxy-2-methyl-
1,1-dioxo-2<i>H</i>-1,2-benzothiazine-3-carbohydrazide
;
_chemical_name_common
;
;
_chemical_formula_moiety     'C18 H16 Br N3 O4 S'
_chemical_formula_sum     'C18 H16 Br N3 O4 S'
_chemical_formula_iupac     'C18 H16 Br N3 O4 S'
_chemical_formula_weight     450.31
_chemical_melting_point     ?
_symmetry_cell_setting     monoclinic
_symmetry_space_group_name_H-M     'P 21/c'
_symmetry_space_group_name_hall     '-P 2ybc'
loop_
    _symmetry_equiv_pos_as_xyz
    'x, y, z'
    '-x, y+1/2, -z+1/2'
    '-x, -y, -z'
    'x, -y-1/2, z-1/2'
_cell_length_a     14.692(2)
_cell_length_b     16.562(2)
_cell_length_c     7.5254(10)
_cell_angle_alpha     90.00
_cell_angle_beta     104.8200(10)
_cell_angle_gamma     90.00
_cell_volume     1770.2(4)
_cell_formula_units_Z     4
_cell_measurement_reflns_used     6699
_cell_measurement_theta_min     2.85
_cell_measurement_theta_max     28.62
_cell_measurement_temperature     173(2)
_cell_special_details     ?
_exptl_crystal_description     Block
_exptl_crystal_colour     'light yellow'
_exptl_crystal_size_max     0.48
_exptl_crystal_size_mid     0.36
_exptl_crystal_size_min     0.11
_exptl_crystal_density_diffrn     1.690
_exptl_crystal_density_meas     ?
_exptl_crystal_density_method     'not measured'
_exptl_crystal_F_000     912
_exptl_absorpt_coefficient_mu     2.471
_exptl_absorpt_correction_type     multi-scan
_exptl_absorpt_process_details     '(SADABS; Bruker, 2001)'
_exptl_absorpt_correction_T_min     0.3833
_exptl_absorpt_correction_T_max     0.7727
_exptl_special_details     ?
_diffrn_ambient_temperature     173(2)
_diffrn_radiation_type     MoK\a
_diffrn_radiation_wavelength     0.71073
_diffrn_radiation_source     'fine-focus sealed tube'
_diffrn_radiation_monochromator     graphite
_diffrn_measurement_device_type
           'Siemens SMART diffractometer equipped with a Bruker KappaCCD APEXII'
_diffrn_measurement_method     '\f and \w'
_diffrn_detector_area_resol_mean     ?
_diffrn_reflns_number     21408
_diffrn_reflns_av_R_equivalents     0.0343
_diffrn_reflns_av_sigmaI/netI     0.0295
_diffrn_reflns_theta_min     1.89
_diffrn_reflns_theta_max     28.89
_diffrn_reflns_theta_full     26.00
_diffrn_measured_fraction_theta_max     0.964
_diffrn_measured_fraction_theta_full     0.999
_diffrn_reflns_limit_h_min     -19
_diffrn_reflns_limit_h_max     19
_diffrn_reflns_limit_k_min     -22
_diffrn_reflns_limit_k_max     22
_diffrn_reflns_limit_l_min     -10
_diffrn_reflns_limit_l_max     10
_diffrn_standards_number     0
_diffrn_standards_interval_count     .
_diffrn_standards_interval_time     .
_diffrn_standards_decay_%     ?
_refine_special_details
;
Refinement of <i>F</i>^2^ against ALL reflections. The weighted <i>R</i>-factor
<i>wR</i> and goodness of fit <i>S</i> are based on <i>F</i>^2^, conventional
<i>R</i>-factors <i>R</i> are based on <i>F</i>, with <i>F</i> set to zero for
negative <i>F</i>^2^. The threshold expression of <i>F</i>^2^ >
2\s(<i>F</i>^2^) is used only for calculating <i>R</i>-factors(gt) <i>etc</i>.
and is not relevant to the choice of reflections for refinement.
<i>R</i>-factors based on <i>F</i>^2^ are statistically about twice as large
as those based on <i>F</i>, and <i>R</i>- factors based on ALL data will be
even larger.
;
_reflns_number_total     4490
_reflns_number_gt     3600
_reflns_threshold_expression     I>2\s(I)
_refine_ls_structure_factor_coef     Fsqd
_refine_ls_matrix_type     full
_refine_ls_R_factor_all     0.0438
_refine_ls_R_factor_gt     0.0288
_refine_ls_wR_factor_gt     0.0651
_refine_ls_wR_factor_ref     0.0703
_refine_ls_goodness_of_fit_ref     1.033
_refine_ls_restrained_S_all     1.033
_refine_ls_number_reflns     4490
_refine_ls_number_parameters     292
_refine_ls_number_restraints     0
_refine_ls_hydrogen_treatment     mixed
_refine_ls_weighting_scheme     calc
_refine_ls_weighting_details
         'calc w=1/[\s^2^(Fo^2^)+(0.0314P)^2^+1.0430P] where P=(Fo^2^+2Fc^2^)/3'
_atom_sites_solution_hydrogens     geom
_atom_sites_solution_primary     direct
_atom_sites_solution_secondary     difmap
_refine_ls_shift/su_max     0.001
_refine_ls_shift/su_mean     0.000
_refine_diff_density_max     0.443
_refine_diff_density_min     -0.401
_refine_ls_extinction_method     none
_refine_ls_extinction_coef     ?
loop_
    _atom_type_symbol
    _atom_type_description
    _atom_type_scat_dispersion_real
    _atom_type_scat_dispersion_imag
    _atom_type_scat_source
    'C' 'C' 0.0033 0.0016
                         'International Tables Vol C Tables 4.2.6.8 and 6.1.1.4'
    'H' 'H' 0.0000 0.0000
                         'International Tables Vol C Tables 4.2.6.8 and 6.1.1.4'
    'N' 'N' 0.0061 0.0033
                         'International Tables Vol C Tables 4.2.6.8 and 6.1.1.4'
    'O' 'O' 0.0106 0.0060
                         'International Tables Vol C Tables 4.2.6.8 and 6.1.1.4'
    'S' 'S' 0.1246 0.1234
                         'International Tables Vol C Tables 4.2.6.8 and 6.1.1.4'
    'Br' 'Br' -0.2901 2.4595
                         'International Tables Vol C Tables 4.2.6.8 and 6.1.1.4'
_computing_data_collection     'SMART  (Bruker, 2001)'
_computing_cell_refinement     'SAINT (Bruker, 2001)'
_computing_data_reduction     'SAINT (Bruker, 2001)'
_computing_structure_solution     'SHELXS97 (Sheldrick, 2008)'
_computing_structure_refinement     'SHELXL97 (Sheldrick, 2008)'
_computing_molecular_graphics     'PLATON (Spek, 2009)'
_computing_publication_material
;
WinGX (Farrugia, 1999) and X-SEED (Barbour, 2001)
;
loop_
    _atom_site_type_symbol
    _atom_site_label
    _atom_site_fract_x
    _atom_site_fract_y
    _atom_site_fract_z
    _atom_site_U_iso_or_equiv
    _atom_site_adp_type
    _atom_site_calc_flag
    _atom_site_refinement_flags
    _atom_site_occupancy
    _atom_site_symmetry_multiplicity
    _atom_site_disorder_assembly
    _atom_site_disorder_group
    C C1 0.74833(13) 0.08528(11) 0.1120(2) 0.0143(4) Uani d . 1 1 . .
    C C2 0.83074(14) 0.10149(12) 0.0597(3) 0.0192(4) Uani d . 1 1 . .
    C C3 0.87895(14) 0.03747(13) 0.0071(3) 0.0214(4) Uani d . 1 1 . .
    C C4 0.84550(14) -0.04104(12) 0.0080(3) 0.0191(4) Uani d . 1 1 . .
    C C5 0.76259(13) -0.05643(11) 0.0574(3) 0.0153(4) Uani d . 1 1 . .
    C C6 0.71272(12) 0.00689(11) 0.1115(2) 0.0125(3) Uani d . 1 1 . .
    C C7 0.62439(12) -0.00730(10) 0.1649(2) 0.0118(3) Uani d . 1 1 . .
    C C8 0.58824(12) 0.04814(10) 0.2620(2) 0.0126(3) Uani d . 1 1 . .
    C C9 0.49476(12) 0.03746(10) 0.2936(2) 0.0122(3) Uani d . 1 1 . .
    C C10 0.35797(12) 0.15959(11) 0.5072(2) 0.0126(3) Uani d . 1 1 . .
    C C11 0.25982(12) 0.16068(11) 0.5279(2) 0.0127(3) Uani d . 1 1 . .
    C C12 0.19684(13) 0.09850(11) 0.4527(2) 0.0143(4) Uani d . 1 1 . .
    C C13 0.10540(13) 0.09808(12) 0.4725(3) 0.0171(4) Uani d . 1 1 . .
    C C14 0.07621(12) 0.16057(12) 0.5683(3) 0.0168(4) Uani d . 1 1 . .
    C C15 0.13608(13) 0.22345(12) 0.6414(3) 0.0166(4) Uani d . 1 1 . .
    C C16 0.22758(13) 0.22328(11) 0.6209(2) 0.0146(4) Uani d . 1 1 . .
    C C17 0.70484(14) 0.11010(12) 0.5184(3) 0.0177(4) Uani d . 1 1 . .
    C C18 0.42638(14) 0.22228(12) 0.6057(3) 0.0179(4) Uani d . 1 1 . .
    N N1 0.63983(10) 0.12026(9) 0.3325(2) 0.0127(3) Uani d . 1 1 . .
    N N2 0.46422(11) 0.10249(9) 0.3728(2) 0.0132(3) Uani d . 1 1 . .
    N N3 0.37590(10) 0.10297(9) 0.4031(2) 0.0134(3) Uani d . 1 1 . .
    O O1 0.58057(9) -0.07719(8) 0.10541(17) 0.0144(3) Uani d . 1 1 . .
    O O2 0.74855(9) 0.22587(8) 0.26881(19) 0.0195(3) Uani d . 1 1 . .
    O O3 0.60735(9) 0.18640(8) 0.02540(19) 0.0185(3) Uani d . 1 1 . .
    O O4 0.44888(9) -0.02546(7) 0.25045(17) 0.0147(3) Uani d . 1 1 . .
    S S1 0.68413(3) 0.16496(3) 0.17764(6) 0.01416(10) Uani d . 1 1 . .
    Br Br1 -0.047586(14) 0.160120(14) 0.60056(3) 0.02823(7) Uani d . 1 1 . .
    H H1O 0.530(2) -0.0778(16) 0.134(4) 0.042 Uiso d . 1 1 . .
    H H2 0.8547(18) 0.1523(15) 0.064(3) 0.034 Uiso d . 1 1 . .
    H H2N 0.5020(19) 0.1414(16) 0.401(3) 0.034 Uiso d . 1 1 . .
    H H3 0.9330(18) 0.0479(15) -0.028(3) 0.034 Uiso d . 1 1 . .
    H H4 0.8796(18) -0.0832(15) -0.022(3) 0.034 Uiso d . 1 1 . .
    H H5 0.7398(17) -0.1094(15) 0.056(3) 0.034 Uiso d . 1 1 . .
    H H12 0.2183(17) 0.0564(15) 0.385(3) 0.034 Uiso d . 1 1 . .
    H H13 0.0610(17) 0.0546(16) 0.420(3) 0.034 Uiso d . 1 1 . .
    H H15 0.1165(17) 0.2691(15) 0.707(3) 0.034 Uiso d . 1 1 . .
    H H16 0.2668(18) 0.2657(15) 0.667(3) 0.034 Uiso d . 1 1 . .
    H H17A 0.6686(19) 0.0859(16) 0.592(4) 0.042 Uiso d . 1 1 . .
    H H17B 0.758(2) 0.0739(16) 0.512(4) 0.042 Uiso d . 1 1 . .
    H H17C 0.727(2) 0.1614(16) 0.566(4) 0.042 Uiso d . 1 1 . .
    H H18A 0.488(2) 0.2076(17) 0.624(4) 0.042 Uiso d . 1 1 . .
    H H18B 0.4183(18) 0.2313(16) 0.732(4) 0.042 Uiso d . 1 1 . .
    H H18C 0.4163(19) 0.2714(17) 0.549(4) 0.042 Uiso d . 1 1 . .
loop_
    _atom_site_aniso_label
    _atom_site_aniso_U_11
    _atom_site_aniso_U_22
    _atom_site_aniso_U_33
    _atom_site_aniso_U_12
    _atom_site_aniso_U_13
    _atom_site_aniso_U_23
    C1 0.0125(8) 0.0151(9) 0.0161(9) 0.0036(7) 0.0051(7) 0.0024(7)
    C2 0.0163(9) 0.0179(10) 0.0260(10) -0.0013(7) 0.0100(8) 0.0032(8)
    C3 0.0145(9) 0.0274(11) 0.0252(11) 0.0027(8) 0.0101(8) 0.0029(8)
    C4 0.0178(10) 0.0220(10) 0.0188(10) 0.0065(8) 0.0072(8) -0.0013(8)
    C5 0.0173(9) 0.0162(9) 0.0125(9) 0.0020(7) 0.0039(7) -0.0005(7)
    C6 0.0124(8) 0.0136(8) 0.0109(8) 0.0026(7) 0.0021(7) 0.0014(6)
    C7 0.0115(8) 0.0113(8) 0.0120(8) -0.0003(6) 0.0021(7) 0.0026(6)
    C8 0.0119(8) 0.0125(8) 0.0135(9) -0.0008(7) 0.0032(7) 0.0011(7)
    C9 0.0131(8) 0.0140(8) 0.0093(8) 0.0013(7) 0.0025(6) 0.0032(6)
    C10 0.0120(8) 0.0143(8) 0.0110(8) -0.0003(7) 0.0023(6) 0.0025(7)
    C11 0.0115(8) 0.0159(9) 0.0111(8) -0.0001(7) 0.0034(6) 0.0034(7)
    C12 0.0151(9) 0.0131(9) 0.0148(9) 0.0004(7) 0.0042(7) 0.0012(7)
    C13 0.0138(9) 0.0170(9) 0.0200(10) -0.0018(7) 0.0035(7) 0.0005(7)
    C14 0.0099(8) 0.0218(9) 0.0196(9) 0.0012(7) 0.0055(7) 0.0039(7)
    C15 0.0168(9) 0.0188(9) 0.0152(9) 0.0020(7) 0.0057(7) -0.0006(7)
    C16 0.0162(9) 0.0148(9) 0.0132(9) -0.0004(7) 0.0045(7) -0.0004(7)
    C17 0.0179(10) 0.0177(10) 0.0171(10) -0.0017(8) 0.0036(8) -0.0016(7)
    C18 0.0153(9) 0.0185(10) 0.0211(10) -0.0032(7) 0.0067(8) -0.0036(8)
    N1 0.0127(7) 0.0103(7) 0.0166(8) -0.0011(6) 0.0064(6) 0.0000(6)
    N2 0.0103(7) 0.0151(8) 0.0150(8) -0.0007(6) 0.0045(6) -0.0001(6)
    N3 0.0114(7) 0.0164(8) 0.0132(7) 0.0008(6) 0.0042(6) 0.0024(6)
    O1 0.0136(6) 0.0134(6) 0.0163(7) -0.0016(5) 0.0043(5) -0.0008(5)
    O2 0.0179(7) 0.0126(6) 0.0297(8) -0.0017(5) 0.0093(6) 0.0000(5)
    O3 0.0158(7) 0.0167(7) 0.0239(7) 0.0040(5) 0.0069(6) 0.0058(5)
    O4 0.0141(6) 0.0146(6) 0.0160(6) -0.0021(5) 0.0048(5) 0.0004(5)
    S1 0.0124(2) 0.0112(2) 0.0204(2) 0.00122(16) 0.00694(17) 0.00262(17)
    Br1 0.01334(10) 0.03465(13) 0.03960(14) 0.00017(8) 0.01204(9) -0.00172(10)
_geom_special_details
;
All s.u.'s (except the s.u. in the dihedral angle between two l.s. planes) are
estimated using the full covariance matrix. The cell s.u.'s are taken into
account individually in the estimation of s.u.'s in distances, angles and
torsion angles; correlations between s.u.'s in cell parameters are only used
when they are defined by crystal symmetry. An approximate (isotropic)
treatment of cell s.u.'s is used for estimating s.u.'s involving l.s. planes.
;
loop_
    _geom_bond_atom_site_label_1
    _geom_bond_atom_site_label_2
    _geom_bond_site_symmetry_2
    _geom_bond_distance
    _geom_bond_publ_flag
    C1 C2 . 1.392(3) ?
    C1 C6 . 1.399(3) ?
    C1 S1 . 1.7646(18) ?
    C2 C3 . 1.388(3) ?
    C2 H2 . 0.91(2) ?
    C3 C4 . 1.391(3) ?
    C3 H3 . 0.91(3) ?
    C4 C5 . 1.385(3) ?
    C4 H4 . 0.92(3) ?
    C5 C6 . 1.398(2) ?
    C5 H5 . 0.94(3) ?
    C6 C7 . 1.472(2) ?
    C7 O1 . 1.344(2) ?
    C7 C8 . 1.363(2) ?
    C8 N1 . 1.441(2) ?
    C8 C9 . 1.463(2) ?
    C9 O4 . 1.239(2) ?
    C9 N2 . 1.361(2) ?
    C10 N3 . 1.291(2) ?
    C10 C11 . 1.490(2) ?
    C10 C18 . 1.502(3) ?
    C11 C16 . 1.400(3) ?
    C11 C12 . 1.403(2) ?
    C12 C13 . 1.389(3) ?
    C12 H12 . 0.96(3) ?
    C13 C14 . 1.390(3) ?
    C13 H13 . 0.98(3) ?
    C14 C15 . 1.383(3) ?
    C14 Br1 . 1.8956(18) ?
    C15 C16 . 1.392(3) ?
    C15 H15 . 0.99(3) ?
    C16 H16 . 0.92(3) ?
    C17 N1 . 1.488(2) ?
    C17 H17A . 0.95(3) ?
    C17 H17B . 1.00(3) ?
    C17 H17C . 0.95(3) ?
    C18 H18A . 0.92(3) ?
    C18 H18B . 1.00(3) ?
    C18 H18C . 0.91(3) ?
    N1 S1 . 1.6488(15) ?
    N2 N3 . 1.374(2) ?
    N2 H2N . 0.84(3) ?
    O1 H1O . 0.82(3) ?
    O2 S1 . 1.4326(14) ?
    O3 S1 . 1.4318(14) ?
loop_
    _geom_angle_atom_site_label_1
    _geom_angle_atom_site_label_2
    _geom_angle_atom_site_label_3
    _geom_angle_site_symmetry_1
    _geom_angle_site_symmetry_3
    _geom_angle
    _geom_angle_publ_flag
    C2 C1 C6 . . 122.01(17) ?
    C2 C1 S1 . . 120.07(14) ?
    C6 C1 S1 . . 117.92(13) ?
    C3 C2 C1 . . 118.53(18) ?
    C3 C2 H2 . . 119.8(16) ?
    C1 C2 H2 . . 121.6(16) ?
    C2 C3 C4 . . 120.41(18) ?
    C2 C3 H3 . . 118.7(16) ?
    C4 C3 H3 . . 120.8(16) ?
    C5 C4 C3 . . 120.63(18) ?
    C5 C4 H4 . . 119.9(15) ?
    C3 C4 H4 . . 119.5(15) ?
    C4 C5 C6 . . 120.16(18) ?
    C4 C5 H5 . . 120.3(15) ?
    C6 C5 H5 . . 119.5(15) ?
    C5 C6 C1 . . 118.24(16) ?
    C5 C6 C7 . . 121.59(16) ?
    C1 C6 C7 . . 120.17(15) ?
    O1 C7 C8 . . 122.64(16) ?
    O1 C7 C6 . . 115.28(15) ?
    C8 C7 C6 . . 122.03(16) ?
    C7 C8 N1 . . 121.02(15) ?
    C7 C8 C9 . . 121.10(16) ?
    N1 C8 C9 . . 117.86(15) ?
    O4 C9 N2 . . 124.22(16) ?
    O4 C9 C8 . . 121.97(16) ?
    N2 C9 C8 . . 113.81(15) ?
    N3 C10 C11 . . 115.16(16) ?
    N3 C10 C18 . . 125.93(16) ?
    C11 C10 C18 . . 118.91(16) ?
    C16 C11 C12 . . 118.21(16) ?
    C16 C11 C10 . . 121.45(16) ?
    C12 C11 C10 . . 120.34(16) ?
    C13 C12 C11 . . 121.10(17) ?
    C13 C12 H12 . . 120.6(15) ?
    C11 C12 H12 . . 118.3(15) ?
    C12 C13 C14 . . 119.14(17) ?
    C12 C13 H13 . . 121.4(14) ?
    C14 C13 H13 . . 119.5(14) ?
    C15 C14 C13 . . 121.17(17) ?
    C15 C14 Br1 . . 119.05(14) ?
    C13 C14 Br1 . . 119.79(14) ?
    C14 C15 C16 . . 119.24(17) ?
    C14 C15 H15 . . 122.6(14) ?
    C16 C15 H15 . . 118.2(14) ?
    C15 C16 C11 . . 121.13(17) ?
    C15 C16 H16 . . 119.1(16) ?
    C11 C16 H16 . . 119.7(16) ?
    N1 C17 H17A . . 106.1(16) ?
    N1 C17 H17B . . 110.2(15) ?
    H17A C17 H17B . . 110(2) ?
    N1 C17 H17C . . 109.3(16) ?
    H17A C17 H17C . . 110(2) ?
    H17B C17 H17C . . 111(2) ?
    C10 C18 H18A . . 113.8(17) ?
    C10 C18 H18B . . 110.2(15) ?
    H18A C18 H18B . . 105(2) ?
    C10 C18 H18C . . 112.1(17) ?
    H18A C18 H18C . . 110(2) ?
    H18B C18 H18C . . 106(2) ?
    C8 N1 C17 . . 113.77(14) ?
    C8 N1 S1 . . 112.18(12) ?
    C17 N1 S1 . . 116.15(12) ?
    C9 N2 N3 . . 120.56(15) ?
    C9 N2 H2N . . 116.5(18) ?
    N3 N2 H2N . . 123.0(18) ?
    C10 N3 N2 . . 116.92(15) ?
    C7 O1 H1O . . 108.1(19) ?
    O3 S1 O2 . . 119.83(8) ?
    O3 S1 N1 . . 107.72(8) ?
    O2 S1 N1 . . 108.04(8) ?
    O3 S1 C1 . . 109.24(9) ?
    O2 S1 C1 . . 109.01(8) ?
    N1 S1 C1 . . 101.43(8) ?
loop_
    _geom_torsion_atom_site_label_1
    _geom_torsion_atom_site_label_2
    _geom_torsion_atom_site_label_3
    _geom_torsion_atom_site_label_4
    _geom_torsion_site_symmetry_1
    _geom_torsion_site_symmetry_2
    _geom_torsion_site_symmetry_3
    _geom_torsion_site_symmetry_4
    _geom_torsion
    _geom_torsion_publ_flag
    C6 C1 C2 C3 . . . . -0.5(3) ?
    S1 C1 C2 C3 . . . . -179.37(15) ?
    C1 C2 C3 C4 . . . . -0.4(3) ?
    C2 C3 C4 C5 . . . . 1.4(3) ?
    C3 C4 C5 C6 . . . . -1.6(3) ?
    C4 C5 C6 C1 . . . . 0.7(3) ?
    C4 C5 C6 C7 . . . . 179.99(17) ?
    C2 C1 C6 C5 . . . . 0.3(3) ?
    S1 C1 C6 C5 . . . . 179.21(13) ?
    C2 C1 C6 C7 . . . . -178.95(17) ?
    S1 C1 C6 C7 . . . . -0.1(2) ?
    C5 C6 C7 O1 . . . . -19.8(2) ?
    C1 C6 C7 O1 . . . . 159.41(16) ?
    C5 C6 C7 C8 . . . . 162.47(17) ?
    C1 C6 C7 C8 . . . . -18.3(3) ?
    O1 C7 C8 N1 . . . . 176.41(15) ?
    C6 C7 C8 N1 . . . . -6.1(3) ?
    O1 C7 C8 C9 . . . . -5.3(3) ?
    C6 C7 C8 C9 . . . . 172.21(16) ?
    C7 C8 C9 O4 . . . . 7.4(3) ?
    N1 C8 C9 O4 . . . . -174.25(15) ?
    C7 C8 C9 N2 . . . . -172.33(16) ?
    N1 C8 C9 N2 . . . . 6.0(2) ?
    N3 C10 C11 C16 . . . . -173.38(16) ?
    C18 C10 C11 C16 . . . . 6.6(3) ?
    N3 C10 C11 C12 . . . . 6.2(2) ?
    C18 C10 C11 C12 . . . . -173.73(17) ?
    C16 C11 C12 C13 . . . . -1.1(3) ?
    C10 C11 C12 C13 . . . . 179.26(16) ?
    C11 C12 C13 C14 . . . . 0.1(3) ?
    C12 C13 C14 C15 . . . . 1.0(3) ?
    C12 C13 C14 Br1 . . . . -178.89(14) ?
    C13 C14 C15 C16 . . . . -1.0(3) ?
    Br1 C14 C15 C16 . . . . 178.84(14) ?
    C14 C15 C16 C11 . . . . 0.0(3) ?
    C12 C11 C16 C15 . . . . 1.1(3) ?
    C10 C11 C16 C15 . . . . -179.30(17) ?
    C7 C8 N1 C17 . . . . -88.2(2) ?
    C9 C8 N1 C17 . . . . 93.45(19) ?
    C7 C8 N1 S1 . . . . 46.2(2) ?
    C9 C8 N1 S1 . . . . -132.15(14) ?
    O4 C9 N2 N3 . . . . -2.8(3) ?
    C8 C9 N2 N3 . . . . 176.94(15) ?
    C11 C10 N3 N2 . . . . 176.67(14) ?
    C18 C10 N3 N2 . . . . -3.4(3) ?
    C9 N2 N3 C10 . . . . 167.98(16) ?
    C8 N1 S1 O3 . . . . 60.35(14) ?
    C17 N1 S1 O3 . . . . -166.41(13) ?
    C8 N1 S1 O2 . . . . -168.87(12) ?
    C17 N1 S1 O2 . . . . -35.63(15) ?
    C8 N1 S1 C1 . . . . -54.33(13) ?
    C17 N1 S1 C1 . . . . 78.91(14) ?
    C2 C1 S1 O3 . . . . 98.82(17) ?
    C6 C1 S1 O3 . . . . -80.10(16) ?
    C2 C1 S1 O2 . . . . -33.83(18) ?
    C6 C1 S1 O2 . . . . 147.26(14) ?
    C2 C1 S1 N1 . . . . -147.64(16) ?
    C6 C1 S1 N1 . . . . 33.45(16) ?
loop_
    _geom_hbond_atom_site_label_D
    _geom_hbond_atom_site_label_H
    _geom_hbond_atom_site_label_A
    _geom_hbond_site_symmetry_A
    _geom_hbond_distance_DH
    _geom_hbond_distance_HA
    _geom_hbond_distance_DA
    _geom_hbond_angle_DHA
    C17 H17C O2 4_566 0.95(3) 2.38(3) 3.275(2) 158(2)
    C17 H17A O4 3_656 0.95(3) 2.54(3) 3.479(2) 171(2)
    N2 H2N N1 . 0.84(3) 2.24(3) 2.690(2) 114(2)
    O1 H1O O4 . 0.82(3) 1.86(3) 2.5979(18) 148(3)
data_global
_journal_date_recd_electronic     2011-08-30
_journal_date_accepted     2011-09-01
_journal_name_full     'Acta Crystallographica, Section E'
_journal_year     2011
_journal_volume     67
_journal_issue     10
_journal_page_first     o2613
_journal_page_last     o2613
_journal_paper_category     QO
_journal_coeditor_code     BT5633
_publ_contact_author_name     'Muhammad Zia-ur-Rehman'
_publ_contact_author_address
;
Applied Chemistry Research Centre
PCSIR Laboratories Complex
Lahore 54600, Pakistan
;
_publ_contact_author_email     'rehman_pcsir@hotmail.com'
_publ_contact_author_fax     ?
_publ_contact_author_phone     '+92-333-4571977'
_publ_section_title
;\
<i>N</i>'-[(<i>E</i>)-1-(4-Bromophenyl)ethylidene]-4-hydroxy-2-methyl-1,1-\
dioxo-2<i>H</i>-1,2-benzothiazine-3-carbohydrazide
;
loop_
    _publ_author_name
    _publ_author_footnote
    _publ_author_address
    'Ahmad, Naveed' .
;
Institute of Chemistry, University of the Punjab, Lahore 54590, Pakistan
;
    'Zia-ur-Rehman, Muhammad' .
;
Applied Chemistry Research Centre, PCSIR Laboratories Complex, Lahore 54600,
Pakistan
;
    'Siddiqui, Hamid Latif' .
;
Institute of Chemistry, University of the Punjab, Lahore 54590, Pakistan
;
    'Arshad, Muhammad Nadeem' .
;
X-ray Diffraction and Physical Laboratory, Department of Physics,
School of Physical Sciences, University of the Punjab, Lahore 54590, Pakistan
;
    'Asiri, Abdullah M.' .
;
The Center of Excellence for Advanced Materials Research,
King Abdulaziz University, Jeddah, PO Box 80203, Saudi Arabia
;
