# Supplementary material for: N′-[(E)-1-(4-Bromo­phen­yl)ethyl­idene]-4-hy­droxy-2-methyl-1,1-dioxo-2H-1,2-benzothia­zine-3-carbohydrazide
Source: Acta Crystallogr Sect E Struct Rep Online. 2011 Sep 14;67(Pt 10):o2613. doi: 10.1107/S1600536811035641 (PMC3201552; doi:10.1107/S1600536811035641)
Supplement: Supplementary file 2 [file e-67-o2613-Isup2.hkl]

#
# h,k,l, Fc-squared, Fo-squared, sigma(Fo-squared) and status flag
#
data_I
_shelx_title ' 10072 in P2(1)/c'
_shelx_refln_list_code          4
_shelx_F_calc_maximum      238.39
_exptl_crystal_F_000       912.00
_reflns_d_resolution_high  0.7357
 
loop_
 _symmetry_equiv_pos_as_xyz
 'x, y, z'
 '-x, y+1/2, -z+1/2'
 '-x, -y, -z'
 'x, -y-1/2, z-1/2'
 
_cell_length_a    14.6920
_cell_length_b    16.5621
_cell_length_c     7.5254
_cell_angle_alpha  90.000
_cell_angle_beta  104.820
_cell_angle_gamma  90.000
 
_shelx_F_squared_multiplier     1.000
 
loop_
 _refln_index_h
 _refln_index_k
 _refln_index_l
 _refln_F_squared_calc
 _refln_F_squared_meas
 _refln_F_squared_sigma
 _refln_observed_status
   2   0   0       60.66       73.37      5.18 o
   3   0   0     5649.62     5818.52     67.13 o
   4   0   0       23.81       40.26      5.83 o
   5   0   0        6.42       11.94      9.49 o
   6   0   0     7092.93     7984.63     94.72 o
   7   0   0      490.73      507.81     16.59 o
   8   0   0     1373.71     1090.93     24.44 o
   9   0   0     5741.26     6192.08     80.30 o
  10   0   0     6899.47     7044.72     91.07 o
  11   0   0     7322.98     7606.63    136.51 o
  12   0   0     2622.28     2733.96     48.00 o
  13   0   0      535.17      542.75     23.68 o
  14   0   0     1830.12     1868.96     59.76 o
  15   0   0      895.27      861.06     45.86 o
  16   0   0     1419.34     1379.27    118.44 o
  17   0   0      198.54      225.52     53.84 o
   1   1   0     1386.72     1285.44     91.82 o
   2   1   0      200.59      241.54      4.13 o
   3   1   0       55.36       68.70      3.61 o
   4   1   0    28896.45    28527.18    218.61 o
   5   1   0     2888.61     3032.24     31.68 o
   6   1   0     5346.24     5504.66     52.11 o
   7   1   0     9341.36     9706.21     88.26 o
   8   1   0     6064.35     6454.24     57.81 o
   9   1   0      154.29      154.31      9.13 o
  10   1   0      253.32      256.02     10.97 o
  11   1   0        1.30       -3.14      8.32 o
  12   1   0     2418.33     2413.23     31.48 o
  13   1   0       44.93       62.48     11.96 o
  14   1   0      854.85      914.85     28.29 o
  15   1   0     6213.34     6220.56     90.45 o
  16   1   0     1167.49     1198.22     45.61 o
  17   1   0     1127.51     1237.90     74.18 o
  18   1   0      942.57      869.17     80.76 o
   0   2   0       47.85       55.29      3.98 o
   1   2   0     7904.70     8194.98     73.21 o
   2   2   0      193.68      216.21      4.62 o
   3   2   0     8491.46     8587.52     64.00 o
   4   2   0      725.59      773.13      9.90 o
   5   2   0        4.55        4.14      3.88 o
   6   2   0      468.40      514.43     11.30 o
   7   2   0      941.36      958.57     19.59 o
   8   2   0      699.87      627.82     13.59 o
   9   2   0      384.19      386.82     11.61 o
  10   2   0     1305.12     1258.68     22.24 o
  11   2   0     2972.07     3022.03     35.17 o
  12   2   0       41.79       36.71     10.75 o
  13   2   0       67.02       60.28     13.17 o
  14   2   0      547.77      609.17     21.63 o
  15   2   0       91.53       55.44     19.91 o
  16   2   0      115.87      125.85     67.00 o
  17   2   0       26.84       15.85     30.57 o
  18   2   0       10.73       57.17     35.93 o
  19   2   0      350.88      310.46     69.99 o
   1   3   0       95.74       89.09      4.01 o
   2   3   0      127.21      126.43      4.85 o
   3   3   0        9.53        7.45      2.70 o
   4   3   0     1224.58     1194.63     12.86 o
   5   3   0      149.11      158.34      7.79 o
   6   3   0      339.62      388.93      9.22 o
   7   3   0      816.11      818.33     20.41 o
   8   3   0      701.46      737.98     14.48 o
   9   3   0        9.07       10.29      6.98 o
  10   3   0      557.33      578.70     19.33 o
  11   3   0      252.27      289.20     13.56 o
  12   3   0        0.22       -8.47     11.10 o
  13   3   0      560.88      562.88     20.06 o
  14   3   0       18.55       32.00     15.39 o
  15   3   0        7.01       -4.24     22.29 o
  16   3   0      213.26      199.44     35.50 o
  17   3   0       21.90       25.79     32.15 o
  18   3   0      118.86      181.87     38.52 o
  19   3   0        4.42       25.12     62.21 o
   0   4   0    14492.72    14390.19    157.42 o
   1   4   0     4577.29     4707.49     38.74 o
   2   4   0      885.19      901.10     10.49 o
   3   4   0    11781.03    11897.36    115.56 o
   4   4   0       96.05      135.91      5.29 o
   5   4   0      182.60      191.10      5.82 o
   6   4   0     1005.10     1043.43     13.71 o
   7   4   0     4661.59     4868.36     47.22 o
   8   4   0     4290.16     4228.60     41.02 o
   9   4   0     2272.23     2168.30     34.58 o
  10   4   0      918.54      890.85     17.79 o
  11   4   0      372.44      378.62     15.59 o
  12   4   0     1095.06     1017.84     24.78 o
  13   4   0      387.37      403.80     20.64 o
  14   4   0     1438.84     1429.57     38.99 o
  15   4   0       34.25       36.77     18.93 o
  16   4   0       36.38        9.48     30.19 o
  17   4   0      168.58      171.38     36.61 o
  18   4   0       28.96       79.51     36.93 o
   1   5   0     6131.57     5857.68     48.20 o
   2   5   0      901.46      954.04     13.34 o
   3   5   0     5362.72     5314.10     44.53 o
   4   5   0     7123.97     6720.91     59.50 o
   5   5   0     1375.94     1186.34     14.01 o
   6   5   0     6388.72     6509.16     52.84 o
   7   5   0    11978.87    12061.70     93.13 o
   8   5   0     3987.22     4014.23     39.40 o
   9   5   0        9.83       16.51      7.21 o
  10   5   0     2559.74     2452.10     32.57 o
  11   5   0       21.60       14.80     11.10 o
  12   5   0     4923.15     4988.13     67.40 o
  13   5   0      807.25      783.10     30.31 o
  14   5   0      493.08      541.89     30.22 o
  15   5   0     1988.25     1944.97     47.32 o
  16   5   0     2837.30     2774.94     92.90 o
  17   5   0      829.36      794.01     52.27 o
  18   5   0     2368.19     2352.69     82.83 o
   0   6   0     6019.77     5889.68     69.55 o
   1   6   0     5310.88     5148.00     46.94 o
   2   6   0     6458.01     6608.08     58.03 o
   3   6   0    24210.07    25075.04    193.29 o
   4   6   0      105.80       92.52      5.06 o
   5   6   0     2728.55     2787.70     25.93 o
   6   6   0      885.99      891.05     13.05 o
   7   6   0     2280.38     2243.57     23.71 o
   8   6   0     6820.31     6642.15     59.43 o
   9   6   0     5203.90     5223.95     53.87 o
  10   6   0     2174.98     2079.68     32.46 o
  11   6   0     4399.31     4395.82     60.88 o
  12   6   0     3839.43     3692.86     63.45 o
  13   6   0      116.38      150.91     20.26 o
  14   6   0      776.64      773.01     31.97 o
  15   6   0        9.67      -17.95     19.07 o
  16   6   0      381.62      480.94     30.36 o
  17   6   0      172.22      195.02     38.07 o
  18   6   0      769.26      808.70    104.68 o
   1   7   0     2216.73     2181.74     24.01 o
   2   7   0      302.17      323.79      8.18 o
   3   7   0    17097.23    18535.98    144.96 o
   4   7   0      745.71      596.30     10.72 o
   5   7   0     3978.29     3889.88     34.34 o
   6   7   0      326.64      272.46      8.56 o
   7   7   0     3471.84     3398.86     32.40 o
   8   7   0      557.65      576.98     12.66 o
   9   7   0      548.11      545.72     21.19 o
  10   7   0     2392.12     2308.74     45.64 o
  11   7   0     1797.42     1654.17     40.12 o
  12   7   0     1181.96     1153.48     35.43 o
  13   7   0      436.02      435.59     26.31 o
  14   7   0     1139.39     1150.32     60.27 o
  15   7   0     3779.55     3705.07     69.50 o
  16   7   0       57.70        8.14     28.04 o
  17   7   0      898.82      975.56     46.60 o
  18   7   0      564.21      512.65     65.80 o
   0   8   0      665.35      710.93     20.20 o
   1   8   0      213.32      233.17      7.65 o
   2   8   0      570.40      622.83     11.56 o
   3   8   0       22.16        4.29      4.29 o
   4   8   0       14.83       34.11      5.11 o
   5   8   0      189.37      241.38      8.57 o
   6   8   0      613.02      622.07     12.02 o
   7   8   0       15.39       16.08      6.05 o
   8   8   0      403.53      416.63     12.33 o
   9   8   0       22.65       39.26     13.62 o
  10   8   0       15.44       16.91     14.62 o
  11   8   0     3229.07     3041.50     56.42 o
  12   8   0      786.14      834.83     32.08 o
  13   8   0       28.27       24.82     18.98 o
  14   8   0      478.29      519.16     30.16 o
  15   8   0       88.12       93.08     23.47 o
  16   8   0       13.34       -2.44     21.98 o
  17   8   0        4.15      -23.32     23.32 o
   1   9   0      298.91      298.47      9.12 o
   2   9   0        4.69        7.93      5.07 o
   3   9   0     3213.38     3538.62     36.46 o
   4   9   0       45.48       33.84      5.49 o
   5   9   0     2002.44     1908.64     23.87 o
   6   9   0       30.45       52.01      6.45 o
   7   9   0     1189.44     1167.75     20.17 o
   8   9   0       11.32       -4.86      9.05 o
   9   9   0       35.33       34.08     13.05 o
  10   9   0      615.06      596.14     25.99 o
  11   9   0       59.23       42.36     17.53 o
  12   9   0      155.84      133.70     21.04 o
  13   9   0      661.15      657.70     36.71 o
  14   9   0      379.17      394.17     28.34 o
  15   9   0      304.11      284.34     28.38 o
  16   9   0      357.88      352.58     31.00 o
  17   9   0      130.67      116.99     27.65 o
   0  10   0     2121.79     2004.85     32.93 o
   1  10   0     5245.13     5088.11     46.53 o
   2  10   0     2067.15     2143.16     25.49 o
   3  10   0     1824.55     1731.10     22.78 o
   4  10   0     1214.82     1280.80     17.89 o
   5  10   0      633.16      676.54     14.48 o
   6  10   0       39.68       36.77      7.23 o
   7  10   0      543.75      563.98     17.32 o
   8  10   0     2005.69     1969.38     36.49 o
   9  10   0      499.95      495.55     21.59 o
  10  10   0     2766.05     2558.94     51.25 o
  11  10   0     6378.61     6285.40     94.45 o
  12  10   0       59.57       65.20     20.11 o
  13  10   0      779.94      809.81     35.22 o
  14  10   0      101.52      117.26     24.08 o
  15  10   0        1.48      -14.79     22.25 o
  16  10   0       90.57      105.06     27.06 o
  17  10   0       10.38       60.26     37.96 o
   1  11   0      162.81      176.38      8.11 o
   2  11   0     1349.13     1433.69     19.59 o
   3  11   0     1226.29     1179.92     19.07 o
   4  11   0     5762.67     5454.61     50.41 o
   5  11   0     1338.51     1315.71     30.54 o
   6  11   0     2352.19     2335.47     33.76 o
   7  11   0     5592.44     5288.54     68.37 o
   8  11   0      731.60      698.79     23.76 o
   9  11   0       62.23       82.51     15.92 o
  10  11   0      824.05      789.75     50.34 o
  11  11   0      280.79      305.04     24.26 o
  12  11   0     2461.10     2485.91     55.37 o
  13  11   0       56.77       19.85     20.68 o
  14  11   0      828.24      804.63     37.45 o
  15  11   0     3066.70     3201.56     70.20 o
  16  11   0      312.02      310.67     32.24 o
   0  12   0     7420.03     7478.44     93.69 o
   1  12   0     1721.82     1711.00     23.76 o
   2  12   0      121.86      117.26      8.12 o
   3  12   0     6925.25     6982.79     67.06 o
   4  12   0      360.89      346.11     12.02 o
   5  12   0      291.65      332.77     14.94 o
   6  12   0      134.46      115.51     11.75 o
   7  12   0      363.26      380.78     20.66 o
   8  12   0     3803.20     3609.37     54.64 o
   9  12   0     1179.02     1179.52     37.16 o
  10  12   0      593.17      683.07     29.19 o
  11  12   0     1123.81     1152.37     38.69 o
  12  12   0      569.28      528.51     43.69 o
  13  12   0      124.74      123.65     24.28 o
  14  12   0     1417.16     1488.71     47.63 o
  15  12   0        2.14       -3.60     24.39 o
  16  12   0      323.76      214.15     61.61 o
   1  13   0      876.63      878.52     17.65 o
   2  13   0       42.75       68.18      8.04 o
   3  13   0       33.67       46.63      9.31 o
   4  13   0     1026.53     1013.87     21.98 o
   5  13   0      787.05      768.36     24.59 o
   6  13   0       53.98       36.86     12.65 o
   7  13   0     2269.83     2104.44     38.98 o
   8  13   0      876.05      821.18     27.12 o
   9  13   0       67.09       71.37     19.88 o
  10  13   0     1255.21     1263.50     41.83 o
  11  13   0      252.86      242.11     25.06 o
  12  13   0     1124.09     1216.02     44.29 o
  13  13   0       24.72       32.48     23.32 o
  14  13   0       35.54       39.98     25.03 o
  15  13   0      648.55      578.01     61.02 o
   0  14   0     1081.43     1123.04     51.74 o
   1  14   0      168.88      177.85     10.11 o
   2  14   0       71.97       72.73      9.57 o
   3  14   0      102.11       99.77     10.95 o
   4  14   0      323.43      334.32     16.51 o
   5  14   0      254.90      234.31     30.98 o
   6  14   0     1108.47     1003.07     27.45 o
   7  14   0       18.16       25.21     14.25 o
   8  14   0       42.47       38.41     16.26 o
   9  14   0       17.40       27.09     19.66 o
  10  14   0      337.60      380.18     24.74 o
  11  14   0       53.33       53.76     21.40 o
  12  14   0       99.42      102.86     24.60 o
  13  14   0      161.12       94.75     32.66 o
  14  14   0      280.71      317.41     32.69 o
   1  15   0       37.45       43.13     10.13 o
   2  15   0     1168.45     1158.25     24.60 o
   3  15   0      433.76      440.24     16.81 o
   4  15   0      932.40      854.89     26.81 o
   5  15   0     1637.99     1486.44     61.03 o
   6  15   0       29.28       34.27     17.57 o
   7  15   0     1346.02     1173.65     46.00 o
   8  15   0       20.39       13.74     15.53 o
   9  15   0      535.93      568.43     26.61 o
  10  15   0        3.39       -2.74     17.61 o
  11  15   0      133.11      143.46     25.23 o
  12  15   0      112.44      149.36     26.20 o
  13  15   0        3.12       12.75     25.08 o
   0  16   0     9634.10     9626.98    141.39 o
   1  16   0     1322.77     1256.59     28.45 o
   2  16   0      375.95      387.07     16.95 o
   3  16   0       10.43        6.01     11.97 o
   4  16   0      465.73      469.63     23.68 o
   5  16   0      493.96      446.72     37.82 o
   6  16   0        2.47        3.59     14.28 o
   7  16   0      115.93      113.91     17.76 o
   8  16   0      982.41     1037.08     32.34 o
   9  16   0       34.17       48.06     18.71 o
  10  16   0     1380.18     1387.77     43.85 o
  11  16   0     1015.65     1026.71     46.11 o
  12  16   0       90.90       69.47     25.73 o
   1  17   0       28.05       42.22     14.88 o
   2  17   0       14.71       -8.22     16.30 o
   3  17   0      120.28      162.56     18.59 o
   4  17   0     2829.18     2802.60     62.26 o
   5  17   0      383.66      439.46     22.43 o
   6  17   0      266.70      269.78     20.23 o
   7  17   0     2059.83     2068.36     59.02 o
   8  17   0     1209.65     1151.50     34.86 o
   9  17   0      333.70      328.71     28.74 o
  10  17   0      944.69      962.58     35.26 o
  11  17   0       43.64       57.14     25.62 o
   0  18   0     6332.37     6524.14    132.99 o
   1  18   0      225.38      278.37     24.27 o
   2  18   0      436.65      409.95     27.17 o
   3  18   0     1814.66     1821.20     50.22 o
   4  18   0       49.88       24.09     19.92 o
   5  18   0      205.70      206.61     19.57 o
   6  18   0        9.34        3.53     19.38 o
   7  18   0      134.17      151.94     20.39 o
   8  18   0      476.52      517.28     27.30 o
   9  18   0      124.02      169.15     23.06 o
  10  18   0      209.01      226.07     30.81 o
   1  19   0      212.45      238.07     24.46 o
   2  19   0       56.15       80.44     26.29 o
   3  19   0       78.31      116.82     33.80 o
   4  19   0      929.68      944.86     34.55 o
   5  19   0       15.56       -0.65     18.58 o
   6  19   0       53.93       50.65     18.63 o
   7  19   0      956.90     1017.35     47.48 o
   8  19   0        4.17      -12.29     19.48 o
   9  19   0       50.36       54.23     25.88 o
  10  19   0       26.47      -52.64     52.64 o
   0  20   0       39.30      -16.75     33.50 o
   1  20   0      229.13      180.36     31.65 o
   2  20   0       37.51       23.19     26.56 o
   3  20   0        2.23      -24.69     24.69 o
   4  20   0       22.68       -6.30     27.22 o
   5  20   0        8.75       15.06     29.12 o
   6  20   0       51.37       47.68     21.74 o
   7  20   0      199.79      145.34     22.77 o
   8  20   0        1.71      -19.20     33.54 o
   1  21   0        6.85       11.37     35.89 o
   2  21   0      179.62      144.16     32.19 o
   3  21   0      114.02       80.79     31.42 o
   4  21   0      139.36      118.03     33.22 o
   5  21   0       32.29       41.67     31.83 o
   6  21   0       12.95      -16.75     48.45 o
   2  22   0      200.86      236.88     50.85 o
   3  22   0     1097.13     1180.23     90.93 o
 -19   1   1      338.11      259.02     55.03 o
 -18   1   1       68.32       38.28     41.87 o
 -17   1   1     1197.15     1140.78     44.40 o
 -16   1   1       12.17      -22.54     22.54 o
 -15   1   1      460.67      413.25     22.09 o
 -14   1   1      142.45      132.81     15.46 o
 -13   1   1        1.79      -10.52     10.52 o
 -12   1   1     2660.13     2661.40     35.75 o
 -11   1   1       70.88       64.66      9.18 o
 -10   1   1      162.78      151.92      9.42 o
  -9   1   1     3476.64     3279.49     43.30 o
  -8   1   1      224.06      172.59      8.06 o
  -7   1   1    20527.20    21965.97    172.22 o
  -6   1   1      102.82       89.17      5.35 o
  -5   1   1     6170.30     6308.03     60.75 o
  -4   1   1     1709.87     1672.11     20.45 o
  -3   1   1       85.32       92.13      3.91 o
  -2   1   1       97.32      130.57      3.96 o
  -1   1   1    12596.79    12973.89    125.70 o
   0   1   1     1182.22     1202.49     13.60 o
   1   1   1     1824.87     1837.88     21.22 o
   2   1   1    21462.47    21554.26    189.84 o
   3   1   1     9580.83     9980.22     78.67 o
   4   1   1      872.59      885.49     10.96 o
   5   1   1     1897.62     1847.58     18.75 o
   6   1   1       72.45       79.93      5.63 o
   7   1   1      220.75      267.55     12.97 o
   8   1   1     1629.65     1815.58     23.09 o
   9   1   1       55.28       90.25      8.45 o
  10   1   1     1309.51     1229.22     20.65 o
  11   1   1      157.60      161.32     12.04 o
  12   1   1     1413.60     1391.61     28.19 o
  13   1   1     2667.19     2699.60     41.00 o
  14   1   1      213.15      209.54     22.87 o
  15   1   1      312.48      314.32     24.40 o
  16   1   1        8.17       33.09     31.69 o
  17   1   1      602.88      576.16     47.37 o
  18   1   1        6.25        0.00     51.44 o
 -19   2   1      422.84      522.22     64.01 o
 -18   2   1       90.99       88.07     42.47 o
 -17   2   1      553.87      605.32     35.81 o
 -16   2   1     4982.95     4969.49    113.11 o
 -15   2   1      265.61      330.56     23.69 o
 -14   2   1      709.58      760.99     25.29 o
 -13   2   1     7667.11     7781.17     84.22 o
 -12   2   1     3039.99     2934.32     41.12 o
 -11   2   1     2799.06     2811.97     33.12 o
 -10   2   1      383.12      359.03     11.85 o
  -9   2   1      334.48      364.08     10.99 o
  -8   2   1     1004.22     1001.48     16.48 o
  -7   2   1     4151.83     4243.37     39.43 o
  -6   2   1       38.08       59.24      4.95 o
  -5   2   1    15145.53    14930.05    117.33 o
  -4   2   1    12214.25    12441.43    113.14 o
  -3   2   1      531.03      520.82     14.82 o
  -2   2   1    15552.41    15887.52    141.87 o
  -1   2   1     1913.11     1837.29     26.89 o
   0   2   1     1061.20     1099.24     11.78 o
   1   2   1    32956.83    33916.63    467.66 o
   2   2   1     3453.69     3606.49     36.26 o
   3   2   1      623.62      555.71      9.39 o
   4   2   1     1664.94     1605.03     17.17 o
   5   2   1     3382.62     3401.70     29.88 o
   6   2   1    11304.12    11046.40     84.97 o
   7   2   1     4354.04     4318.30     38.58 o
   8   2   1     9529.87     9679.84     82.51 o
   9   2   1     2807.20     2788.81     31.82 o
  10   2   1     5546.68     5655.77     58.63 o
  11   2   1       72.84       71.90     10.95 o
  12   2   1      107.11       99.27     11.97 o
  13   2   1       62.47       52.95     15.20 o
  14   2   1     1705.75     1750.58     47.75 o
  15   2   1       32.01       50.38     19.91 o
  16   2   1     1141.02     1169.58     45.52 o
  17   2   1     2106.90     2121.19    111.86 o
  18   2   1     1001.91     1156.90     88.53 o
 -19   3   1     1239.00     1296.24     64.61 o
 -18   3   1      252.96      266.13     67.30 o
 -17   3   1     4556.30     4964.65    117.16 o
 -16   3   1     1631.35     1602.49     42.72 o
 -15   3   1      100.59       86.51     20.04 o
 -14   3   1     2464.98     2383.14     43.30 o
 -13   3   1      133.30       92.56     12.56 o
 -12   3   1     3885.83     3777.75     52.77 o
 -11   3   1     1450.18     1421.06     29.21 o
 -10   3   1     4861.40     4604.06     48.89 o
  -9   3   1     7984.79     7816.60     68.65 o
  -8   3   1     7023.55     6972.85     61.16 o
  -7   3   1     2624.01     2655.96     28.97 o
  -6   3   1    18591.67    18830.10    147.70 o
  -5   3   1     5199.57     5306.48     48.24 o
  -4   3   1       42.04       53.17      3.48 o
  -3   3   1      132.99      114.09      5.42 o
  -2   3   1      100.75      133.63      5.32 o
  -1   3   1    23542.69    23944.29    211.98 o
   0   3   1    47232.41    47443.57    404.54 o
   1   3   1     5381.26     5620.99     49.14 o
   2   3   1    10403.57    10106.50     92.85 o
   3   3   1     9949.83     9917.07     84.58 o
   4   3   1     3842.38     4027.24     38.32 o
   5   3   1     1400.19     1245.61     16.21 o
   6   3   1     1853.87     1760.80     20.24 o
   7   3   1     1319.69     1331.35     18.93 o
   8   3   1     1344.67     1396.91     20.99 o
   9   3   1      698.29      726.04     17.30 o
  10   3   1    10012.70     9841.37     92.64 o
  11   3   1      135.30      159.32     12.45 o
  12   3   1     2629.77     2662.99     40.45 o
  13   3   1     5557.31     5574.83     67.28 o
  14   3   1      821.10      872.61     33.28 o
  15   3   1      434.91      496.52     27.85 o
  16   3   1     1230.81     1209.71     40.26 o
  17   3   1      175.87      215.35     59.22 o
  18   3   1        3.55        9.57     55.03 o
 -19   4   1       44.20       35.66     38.38 o
 -18   4   1       12.12       -0.35     35.19 o
 -17   4   1      259.19      232.88     29.85 o
 -16   4   1     2267.60     2258.72     60.08 o
 -15   4   1     2232.47     2155.51     48.01 o
 -14   4   1     1004.52     1025.17     49.52 o
 -13   4   1     5098.65     5062.53     78.85 o
 -12   4   1      310.99      311.69     16.05 o
 -11   4   1       23.89       20.09      9.69 o
 -10   4   1     1926.90     1908.13     27.68 o
  -9   4   1      582.87      583.17     17.38 o
  -8   4   1      414.53      443.71     11.43 o
  -7   4   1      407.31      486.28     10.94 o
  -6   4   1      840.43      832.08     12.61 o
  -5   4   1     6588.24     6515.47     54.67 o
  -4   4   1     6159.88     6169.29     51.20 o
  -3   4   1      269.54      278.49      8.19 o
  -2   4   1    36353.38    36750.75    279.94 o
  -1   4   1      324.55      323.79      5.94 o
   0   4   1     2788.13     2924.67     24.02 o
   1   4   1    12568.15    13035.67    109.14 o
   2   4   1     1050.52     1153.29     16.04 o
   3   4   1     2821.18     2828.62     31.44 o
   4   4   1     1911.57     1937.15     26.72 o
   5   4   1     1117.16     1119.41     18.34 o
   6   4   1     3754.78     3640.44     32.56 o
   7   4   1     9164.90     9252.18     73.46 o
   8   4   1       48.31       59.30      7.53 o
   9   4   1     7151.21     6930.68     68.33 o
  10   4   1      366.77      331.51     17.66 o
  11   4   1     1040.04     1033.75     24.92 o
  12   4   1     1202.09     1229.37     27.47 o
  13   4   1       85.21       39.41     17.70 o
  14   4   1     2228.37     2293.16     49.25 o
  15   4   1     1356.96     1489.04     41.98 o
  16   4   1      203.33      234.74     29.30 o
  17   4   1     2026.67     2105.73     75.82 o
  18   4   1      557.53      574.86     79.56 o
 -19   5   1      183.20      108.27     65.80 o
 -18   5   1        5.34      -31.89     31.89 o
 -17   5   1      575.13      621.77     38.45 o
 -16   5   1      308.15      387.15     64.89 o
 -15   5   1       93.57       94.62     28.58 o
 -14   5   1      513.19      510.45     23.22 o
 -13   5   1      378.50      341.42     19.85 o
 -12   5   1      271.51      223.95     22.81 o
 -11   5   1       92.57       75.00     11.79 o
 -10   5   1     3600.41     3484.71     40.57 o
  -9   5   1      211.91      220.81     13.47 o
  -8   5   1     1015.80      994.93     20.11 o
  -7   5   1      311.57      333.42      9.22 o
  -6   5   1     2291.29     2542.64     25.85 o
  -5   5   1       18.44       15.73      3.90 o
  -4   5   1     3853.47     4057.45     38.79 o
  -3   5   1     3477.39     3501.46     31.64 o
  -2   5   1        0.82        5.25      3.23 o
  -1   5   1    11733.60    12290.26     90.86 o
   0   5   1      914.94      976.18     11.64 o
   1   5   1       34.28       35.96      3.72 o
   2   5   1     2467.77     2337.72     24.00 o
   3   5   1        8.25       14.80      5.67 o
   4   5   1     1781.67     2057.20     22.16 o
   5   5   1     1588.92     1614.77     18.28 o
   6   5   1       37.66       53.78      5.44 o
   7   5   1      439.68      474.40     10.49 o
   8   5   1       99.76      105.38      8.17 o
   9   5   1        4.64        5.06      8.56 o
  10   5   1     2487.77     2488.52     36.88 o
  11   5   1     2770.15     2776.08     41.12 o
  12   5   1     2450.88     2437.00     58.94 o
  13   5   1      918.74      933.45     30.36 o
  14   5   1       84.14       72.99     17.88 o
  15   5   1        8.00      -10.16     22.57 o
  16   5   1      185.89      176.63     40.99 o
  17   5   1       31.84       66.27     28.11 o
  18   5   1        5.86       -5.38     46.06 o
 -18   6   1       69.04       31.46     32.77 o
 -17   6   1        7.82       -1.39     25.90 o
 -16   6   1      171.90      197.74     28.86 o
 -15   6   1        2.49      -12.99     29.01 o
 -14   6   1      766.21      785.87     31.41 o
 -13   6   1     2169.71     2037.91     40.01 o
 -12   6   1      123.06      133.72     15.85 o
 -11   6   1      159.62      166.86     14.04 o
 -10   6   1     1217.39     1188.93     24.23 o
  -9   6   1     1640.45     1667.21     27.45 o
  -8   6   1      569.40      600.38     14.39 o
  -7   6   1       37.94       44.17      5.83 o
  -6   6   1      130.62      183.13      8.15 o
  -5   6   1        4.06        6.43      4.59 o
  -4   6   1     6295.88     6525.65     51.78 o
  -3   6   1     1795.54     2018.17     21.09 o
  -2   6   1      141.19      176.48      5.90 o
  -1   6   1     1180.27     1172.62     14.99 o
   0   6   1      682.68      731.70     10.46 o
   1   6   1     1089.67     1092.55     13.24 o
   2   6   1      119.35      139.22      5.19 o
   3   6   1       72.67       88.41      4.64 o
   4   6   1        8.08        7.19      3.88 o
   5   6   1     1059.98     1037.57     14.09 o
   6   6   1      367.55      425.63     16.49 o
   7   6   1       16.36        7.32      6.16 o
   8   6   1      186.29      159.28     10.30 o
   9   6   1     1027.98     1051.10     21.15 o
  10   6   1       10.73        5.00     10.83 o
  11   6   1     1537.17     1556.38     46.62 o
  12   6   1      594.96      595.35     23.99 o
  13   6   1        3.77       -3.13     17.34 o
  14   6   1      116.28       88.99     24.78 o
  15   6   1       73.05      117.90     27.27 o
  16   6   1       88.83       91.90     28.02 o
  17   6   1       27.95        8.83     28.26 o
 -18   7   1       73.89       70.76     32.53 o
 -17   7   1      992.14     1052.88     47.89 o
 -16   7   1      595.20      634.44     33.54 o
 -15   7   1       59.58       36.84     20.95 o
 -14   7   1      259.44      293.17     24.61 o
 -13   7   1      437.98      409.03     25.17 o
 -12   7   1       13.74       26.61     13.79 o
 -11   7   1       79.11       72.28     13.74 o
 -10   7   1     6725.19     6565.43     72.58 o
  -9   7   1     6065.88     5961.41     66.01 o
  -8   7   1     2761.66     2743.58     36.40 o
  -7   7   1      693.20      681.75     13.08 o
  -6   7   1     3924.50     3918.69     40.34 o
  -5   7   1     5128.22     5218.93     43.64 o
  -4   7   1     2166.87     2469.01     25.55 o
  -3   7   1       48.37       73.48      4.61 o
  -2   7   1      171.76      139.56      5.27 o
  -1   7   1      600.49      597.45     10.18 o
   0   7   1     4199.41     4259.75     37.74 o
   1   7   1     4212.05     4166.24     39.67 o
   2   7   1     7299.02     7427.29     61.88 o
   3   7   1     4540.09     4452.69     39.93 o
   4   7   1      132.72      213.71      7.37 o
   5   7   1    10442.07    10897.88     89.42 o
   6   7   1       46.23       81.10      7.06 o
   7   7   1     1094.90     1162.26     20.34 o
   8   7   1      285.10      312.82     12.62 o
   9   7   1      430.33      396.36     14.75 o
  10   7   1      747.61      736.00     19.97 o
  11   7   1     2527.87     2501.22     61.24 o
  12   7   1      100.24      114.24     19.34 o
  13   7   1     1046.46     1090.32     36.85 o
  14   7   1     1567.45     1532.42     43.90 o
  15   7   1      154.57      186.60     28.84 o
  16   7   1      418.49      437.19     37.00 o
  17   7   1        1.49       -6.04     27.23 o
 -18   8   1      186.50      202.77     43.77 o
 -17   8   1      964.65      999.45     48.81 o
 -16   8   1     1362.98     1333.92     53.46 o
 -15   8   1     1298.26     1268.90     41.85 o
 -14   8   1     2172.34     2166.49     50.92 o
 -13   8   1     1935.96     1924.57     46.28 o
 -12   8   1     3840.79     3731.57     65.03 o
 -11   8   1      709.54      703.05     23.91 o
 -10   8   1     6484.48     6432.89     79.52 o
  -9   8   1        2.92       15.86      9.48 o
  -8   8   1     1128.83     1166.26     22.71 o
  -7   8   1      138.73      165.99     10.42 o
  -6   8   1     1031.13     1011.48     16.19 o
  -5   8   1     7291.50     6988.71     56.77 o
  -4   8   1      849.31      719.27     12.62 o
  -3   8   1     4145.98     3937.72     34.24 o
  -2   8   1    13891.71    13638.93    121.14 o
  -1   8   1     6602.30     6650.12     56.65 o
   0   8   1     2110.06     2178.68     22.97 o
   1   8   1     1347.59     1326.88     16.36 o
   2   8   1      966.81     1148.82     15.27 o
   3   8   1     1928.87     1799.25     20.51 o
   4   8   1     1496.26     1924.07     26.32 o
   5   8   1      884.43      934.34     14.49 o
   6   8   1    12328.21    12543.28    121.06 o
   7   8   1     6377.90     6501.12     76.70 o
   8   8   1      915.78      893.45     24.78 o
   9   8   1     5496.29     5500.15    102.29 o
  10   8   1     5162.59     4971.77     55.84 o
  11   8   1      933.11      928.62     32.53 o
  12   8   1      600.45      641.32     35.30 o
  13   8   1       52.38       36.59     20.20 o
  14   8   1       41.99       56.03     21.75 o
  15   8   1     1047.92     1154.39     42.09 o
  16   8   1      763.87      776.16     43.84 o
  17   8   1     1953.02     2029.06    112.46 o
 -18   9   1      642.05      905.06     84.34 o
 -17   9   1      844.28      933.56     41.27 o
 -16   9   1      881.81      908.14     46.80 o
 -15   9   1       31.10      -20.43     20.43 o
 -14   9   1      379.56      414.53     48.18 o
 -13   9   1        7.68        2.99     18.58 o
 -12   9   1     1062.52     1051.50     35.43 o
 -11   9   1       53.75       34.06     17.04 o
 -10   9   1     1957.08     2026.87     37.43 o
  -9   9   1    16539.56    16351.86    157.90 o
  -8   9   1     3814.04     3739.33     46.67 o
  -7   9   1     1070.72     1088.26     21.92 o
  -6   9   1     5522.79     5540.68     51.51 o
  -5   9   1     2084.26     2062.14     24.30 o
  -4   9   1      382.73      395.44     11.56 o
  -3   9   1      978.90     1251.72     17.26 o
  -2   9   1       60.84       45.84      6.59 o
  -1   9   1     4120.29     3823.78     36.19 o
   0   9   1       53.34       61.39      5.63 o
   1   9   1     7397.35     7370.22     62.83 o
   2   9   1    10974.90    10547.98     92.67 o
   3   9   1     3404.54     3414.46     40.53 o
   4   9   1     2716.91     3013.85     32.46 o
   5   9   1     1888.97     1741.21     28.36 o
   6   9   1     1852.14     1909.71     28.85 o
   7   9   1     1698.20     1726.19     35.09 o
   8   9   1        2.11       19.94      9.33 o
   9   9   1      157.22      181.34     12.91 o
  10   9   1     4327.10     4173.91     61.12 o
  11   9   1      452.20      411.20     22.37 o
  12   9   1       65.06       97.19     20.56 o
  13   9   1     5110.09     5247.53     86.83 o
  14   9   1      537.11      586.24     33.21 o
  15   9   1       20.85        9.77     23.01 o
  16   9   1     1114.10     1245.93     45.86 o
 -17  10   1        3.14      -29.35     29.35 o
 -16  10   1     1807.90     1939.79     53.54 o
 -15  10   1      120.58       88.96     24.59 o
 -14  10   1      385.12      344.21     28.06 o
 -13  10   1     3786.87     3654.18     68.82 o
 -12  10   1       44.35       45.74     19.23 o
 -11  10   1       16.29       33.37     17.48 o
 -10  10   1       40.15       33.22     16.32 o
  -9  10   1     1347.64     1383.98     43.88 o
  -8  10   1     1667.95     1647.09     28.76 o
  -7  10   1      104.34      104.44      9.96 o
  -6  10   1       13.05       16.35      7.90 o
  -5  10   1     3980.49     3934.62     39.44 o
  -4  10   1      177.57      181.53      9.38 o
  -3  10   1     2354.94     2451.90     27.31 o
  -2  10   1     4361.81     4397.53     48.82 o
  -1  10   1      381.91      348.24     11.19 o
   0  10   1       98.12      117.98      6.92 o
   1  10   1     1402.18     1374.28     18.37 o
   2  10   1      167.98      210.82     12.06 o
   3  10   1      791.99      755.75     13.82 o
   4  10   1      498.23      553.36     19.61 o
   5  10   1     1094.29     1193.33     22.09 o
   6  10   1     1501.98     1492.62     25.89 o
   7  10   1     2334.25     2180.86     36.34 o
   8  10   1       12.99       -5.52     10.27 o
   9  10   1     2503.13     2511.63     49.67 o
  10  10   1     2115.66     2058.17     43.47 o
  11  10   1       32.36        0.52     16.26 o
  12  10   1       11.48       18.27     19.02 o
  13  10   1      133.56      131.29     23.68 o
  14  10   1      964.61      947.47     39.37 o
  15  10   1        3.82       -3.08     23.19 o
  16  10   1      262.95      263.04     34.36 o
 -17  11   1        9.82       14.95     51.44 o
 -16  11   1        0.31      -11.81     28.71 o
 -15  11   1       14.33        2.74     23.24 o
 -14  11   1        7.67        2.09     21.80 o
 -13  11   1        2.54       37.67     21.30 o
 -12  11   1      360.85      353.92     26.30 o
 -11  11   1      509.19      493.13     30.65 o
 -10  11   1      200.77      214.05     21.06 o
  -9  11   1       33.07        7.25     15.62 o
  -8  11   1       10.24       10.43     11.61 o
  -7  11   1       31.59       36.51      9.38 o
  -6  11   1        0.25       -8.60      8.67 o
  -5  11   1      940.08      985.73     17.26 o
  -4  11   1      462.84      511.87     14.31 o
  -3  11   1      475.80      488.89     12.61 o
  -2  11   1       20.93       12.49      6.03 o
  -1  11   1      573.11      567.33     12.87 o
   0  11   1      219.65      233.39      8.97 o
   1  11   1     1867.77     1852.54     22.87 o
   2  11   1      314.81      323.80     14.45 o
   3  11   1      143.36      126.62     13.75 o
   4  11   1      433.02      490.41     15.16 o
   5  11   1        0.60       -1.12      8.34 o
   6  11   1      419.67      370.30     18.41 o
   7  11   1      892.41      761.57     25.99 o
   8  11   1       11.10       10.36     11.06 o
   9  11   1      693.49      651.09     24.68 o
  10  11   1        7.91       12.90     14.88 o
  11  11   1        9.31       -2.65     16.08 o
  12  11   1      124.42      124.71     22.35 o
  13  11   1       47.35       71.03     22.77 o
  14  11   1      220.98      243.20     28.64 o
  15  11   1       84.59       45.26     25.55 o
  16  11   1       42.45        8.37     50.85 o
 -16  12   1      316.58      280.61     45.16 o
 -15  12   1     1036.58     1063.71     43.73 o
 -14  12   1       37.80       15.06     23.15 o
 -13  12   1        7.55      -26.64     26.64 o
 -12  12   1      480.56      494.54     39.15 o
 -11  12   1       12.18       18.66     19.27 o
 -10  12   1      246.11      246.74     35.66 o
  -9  12   1       99.72      144.67     19.24 o
  -8  12   1       71.59       60.94     24.26 o
  -7  12   1       49.85       48.87     10.32 o
  -6  12   1     1193.87     1158.44     29.37 o
  -5  12   1      806.51      787.80     18.25 o
  -4  12   1      135.65      167.83     10.47 o
  -3  12   1     1016.34     1030.46     17.87 o
  -2  12   1      906.44      858.24     21.40 o
  -1  12   1     1563.11     1554.95     22.98 o
   0  12   1      852.95      829.89     17.88 o
   1  12   1        9.75        4.60      6.40 o
   2  12   1       24.22       29.55      7.66 o
   3  12   1      911.98      908.48     19.74 o
   4  12   1        2.75       -1.24      8.37 o
   5  12   1      194.69      199.70     12.45 o
   6  12   1      580.60      584.88     20.32 o
   7  12   1      488.19      420.14     21.02 o
   8  12   1      251.32      278.02     18.82 o
   9  12   1      488.37      500.61     23.12 o
  10  12   1       14.51       22.26     16.31 o
  11  12   1      693.09      668.41     33.12 o
  12  12   1       79.99       69.01     23.94 o
  13  12   1      170.69      194.62     26.58 o
  14  12   1      248.22      262.42     29.42 o
  15  12   1      379.56      421.08     49.21 o
 -15  13   1       28.28        0.05     26.00 o
 -14  13   1      195.69      217.73     28.58 o
 -13  13   1        1.54      -21.76     21.76 o
 -12  13   1      464.26      469.01     30.40 o
 -11  13   1      812.50      881.47     35.22 o
 -10  13   1     1637.48     1531.13     42.29 o
  -9  13   1     1581.97     1590.07     53.53 o
  -8  13   1      624.34      668.59     30.17 o
  -7  13   1     1456.13     1432.10     41.58 o
  -6  13   1     3996.51     3753.48     56.49 o
  -5  13   1       96.98       90.57     10.46 o
  -4  13   1      486.87      471.27     14.91 o
  -3  13   1      756.58      698.50     15.93 o
  -2  13   1        2.98       -6.90      8.19 o
  -1  13   1     8611.71     8498.84     87.27 o
   0  13   1     1721.86     1717.70     23.42 o
   1  13   1      784.97      813.95     20.89 o
   2  13   1     3756.44     3591.46     40.86 o
   3  13   1      926.74      884.44     21.98 o
   4  13   1      338.25      355.16     14.58 o
   5  13   1      383.18      431.15     18.26 o
   6  13   1      826.78      748.21     23.49 o
   7  13   1       20.64        2.24     17.65 o
   8  13   1      153.65      160.06     17.39 o
   9  13   1      289.62      355.21     28.70 o
  10  13   1     2226.60     2179.97     50.28 o
  11  13   1      652.54      640.43     29.19 o
  12  13   1       62.86       76.50     22.65 o
  13  13   1      899.87     1033.67     42.16 o
  14  13   1      754.20      662.15     66.70 o
 -14  14   1       96.84       80.11     26.77 o
 -13  14   1     2195.51     2240.35     65.73 o
 -12  14   1     1531.40     1489.66     52.71 o
 -11  14   1       11.89        6.93     20.24 o
 -10  14   1      618.61      613.86     31.20 o
  -9  14   1      315.98      286.79     25.90 o
  -8  14   1      801.97      795.54     35.85 o
  -7  14   1       87.23      100.41     15.80 o
  -6  14   1      362.69      347.26     18.82 o
  -5  14   1     4752.96     4763.37     53.26 o
  -4  14   1      106.24      154.81     11.50 o
  -3  14   1     2010.38     1960.66     26.71 o
  -2  14   1     6387.98     6270.54     69.28 o
  -1  14   1      381.94      432.23     14.23 o
   0  14   1      518.67      542.47     17.01 o
   1  14   1     3006.33     3019.98     37.25 o
   2  14   1     1694.03     1621.33     27.68 o
   3  14   1     2039.47     2001.17     35.09 o
   4  14   1     1130.04     1051.22     26.03 o
   5  14   1       18.54       25.29     12.39 o
   6  14   1     3734.06     3616.59     53.87 o
   7  14   1     1475.10     1326.63     44.09 o
   8  14   1     1593.39     1567.31     57.37 o
   9  14   1      981.59     1029.48     31.87 o
  10  14   1      944.21      972.54     32.98 o
  11  14   1      211.07      201.13     30.04 o
  12  14   1      132.61      109.88     24.78 o
  13  14   1       39.73       22.54     24.73 o
 -14  15   1      179.53      151.34     57.43 o
 -13  15   1       81.08       81.71     26.24 o
 -12  15   1     1818.24     1944.36     60.78 o
 -11  15   1      217.81      274.27     39.89 o
 -10  15   1       48.77       45.41     21.28 o
  -9  15   1     2628.12     2589.79     55.45 o
  -8  15   1      135.49      165.81     21.19 o
  -7  15   1     1168.17     1047.60     30.20 o
  -6  15   1     3841.42     3785.90     58.27 o
  -5  15   1      298.39      322.54     16.90 o
  -4  15   1      604.68      576.63     17.60 o
  -3  15   1      482.72      512.95     15.25 o
  -2  15   1      385.76      424.53     16.42 o
  -1  15   1      654.51      690.79     19.99 o
   0  15   1     3713.55     3719.36     47.69 o
   1  15   1       17.48        4.48     10.81 o
   2  15   1     1023.64     1010.69     41.96 o
   3  15   1     3328.72     3289.03     67.35 o
   4  15   1       40.44       49.23     12.73 o
   5  15   1     1495.19     1414.08     31.72 o
   6  15   1       36.56       47.03     16.87 o
   7  15   1      370.41      318.44     28.32 o
   8  15   1       18.32        9.56     20.46 o
   9  15   1        2.77       11.58     17.00 o
  10  15   1     1486.29     1596.36     40.94 o
  11  15   1      133.19      141.29     22.99 o
  12  15   1      184.18      213.08     36.26 o
  13  15   1     1924.94     1923.60     82.36 o
 -13  16   1      413.84      428.66     40.65 o
 -12  16   1      176.55      216.96     28.97 o
 -11  16   1       10.33       52.71     23.74 o
 -10  16   1      324.69      358.88     28.46 o
  -9  16   1        1.71      -16.38     19.14 o
  -8  16   1      512.89      544.85     28.60 o
  -7  16   1        1.12       33.26     16.16 o
  -6  16   1        7.56       -6.12     14.29 o
  -5  16   1      408.02      443.19     29.20 o
  -4  16   1      863.77      827.41     23.40 o
  -3  16   1      458.52      464.35     16.60 o
  -2  16   1      322.02      362.96     18.17 o
  -1  16   1      824.13      807.48     35.89 o
   0  16   1     1037.00     1019.96     24.21 o
   1  16   1     2211.39     2287.31     52.13 o
   2  16   1      118.63      141.41     16.49 o
   3  16   1       46.21       55.25     18.15 o
   4  16   1       37.24       44.36     13.43 o
   5  16   1      175.41      168.61     19.74 o
   6  16   1      270.03      298.88     27.11 o
   7  16   1      151.15      154.48     18.85 o
   8  16   1       66.34       75.71     18.16 o
   9  16   1      456.58      452.11     30.85 o
  10  16   1       86.38       78.50     20.91 o
  11  16   1       62.62       19.46     21.08 o
  12  16   1       40.27       -7.18     55.03 o
 -12  17   1        5.00      -24.56     35.77 o
 -11  17   1       25.58        7.54     24.04 o
 -10  17   1       32.50        2.88     22.36 o
  -9  17   1       80.75       90.05     22.63 o
  -8  17   1        3.53       15.72     19.98 o
  -7  17   1      339.95      315.01     22.32 o
  -6  17   1        1.54      -14.81     14.81 o
  -5  17   1        4.79       -0.63     14.72 o
  -4  17   1        0.16       -8.06     13.73 o
  -3  17   1        1.52        5.86     17.22 o
  -2  17   1      320.50      305.87     30.54 o
  -1  17   1      448.59      457.39     18.56 o
   0  17   1       67.17       78.11     16.58 o
   1  17   1      570.11      603.73     47.26 o
   2  17   1      164.32      168.32     24.84 o
   3  17   1      182.96      167.80     18.73 o
   4  17   1       80.06       67.69     16.64 o
   5  17   1       10.01        5.04     16.58 o
   6  17   1        2.89       -3.26     21.30 o
   7  17   1        6.21       -8.10     16.95 o
   8  17   1       62.70       60.30     18.98 o
   9  17   1        0.16       12.18     19.14 o
  10  17   1       31.04       42.52     22.73 o
  11  17   1        1.74      -29.41     60.72 o
 -11  18   1       13.67       18.12     37.69 o
 -10  18   1      128.90      112.46     26.81 o
  -9  18   1       66.59       65.32     28.58 o
  -8  18   1      504.09      517.24     30.50 o
  -7  18   1       72.76       74.70     19.12 o
  -6  18   1       25.16       25.65     17.38 o
  -5  18   1      208.22      172.85     24.99 o
  -4  18   1      500.58      494.49     31.20 o
  -3  18   1      362.25      331.12     36.30 o
  -2  18   1       69.65       46.89     19.36 o
  -1  18   1      111.37       69.69     19.06 o
   0  18   1       28.79       24.57     21.72 o
   1  18   1     1598.30     1691.21     40.25 o
   2  18   1       90.40       63.89     17.02 o
   3  18   1      182.04      189.12     20.27 o
   4  18   1       64.08       46.25     20.53 o
   5  18   1      386.61      421.29     53.54 o
   6  18   1      235.29      256.90     28.37 o
   7  18   1      355.42      393.20     32.74 o
   8  18   1      884.62      916.23     42.73 o
   9  18   1       93.67       89.52     21.98 o
  10  18   1      498.29      562.90     71.78 o
 -10  19   1       53.98       22.80     36.49 o
  -9  19   1     1389.90     1472.79     83.75 o
  -8  19   1      172.68      222.31     26.57 o
  -7  19   1      128.17      106.18     21.05 o
  -6  19   1     2154.75     2120.07     75.84 o
  -5  19   1       97.90      131.81     25.33 o
  -4  19   1       26.89       -8.44     21.45 o
  -3  19   1        8.73       19.26     32.30 o
  -2  19   1       65.05       60.50     22.86 o
  -1  19   1      328.92      296.10     46.06 o
   0  19   1     1798.54     1756.73     60.22 o
   1  19   1       16.37        6.68     16.54 o
   2  19   1     1736.43     1766.26     43.34 o
   3  19   1      589.42      701.90     52.12 o
   4  19   1       16.10       -3.08     28.32 o
   5  19   1      574.17      625.64     45.16 o
   6  19   1        2.06      -16.01     19.47 o
   7  19   1      177.42      205.94     25.23 o
   8  19   1       28.04       24.48     20.53 o
   9  19   1        2.65        2.99     56.83 o
  -9  20   1       91.23       42.47     53.24 o
  -8  20   1      625.83      561.42     40.37 o
  -7  20   1      230.21      316.99     50.89 o
  -6  20   1       18.03      -12.17     24.59 o
  -5  20   1     1072.15     1064.09     44.84 o
  -4  20   1      356.53      403.45     40.50 o
  -3  20   1       17.67        6.48     37.09 o
  -2  20   1     1194.34     1247.83     75.97 o
  -1  20   1      239.54      237.95     33.34 o
   0  20   1       53.44        2.39     37.69 o
   1  20   1      292.76      282.84     27.35 o
   2  20   1       82.49       72.79     22.91 o
   3  20   1      599.28      617.15     35.62 o
   4  20   1       14.45       38.30     23.33 o
   5  20   1       42.45       49.23     30.91 o
   6  20   1     1550.29     1608.99     46.62 o
   7  20   1      156.04      167.36     29.31 o
  -7  21   1        4.02       -4.19     50.85 o
  -6  21   1      344.51      404.38     68.79 o
  -5  21   1      131.80      126.76     34.64 o
  -4  21   1      182.94      166.62     36.02 o
  -3  21   1       11.76      -14.95     37.09 o
  -2  21   1       67.85       86.14     41.87 o
  -1  21   1      574.90      651.43     62.81 o
   0  21   1      272.15      375.35     59.82 o
   1  21   1        5.06       -6.87     31.41 o
   2  21   1      226.07      255.25     52.94 o
   3  21   1      341.61      283.75     39.18 o
   4  21   1      105.44       38.80     31.58 o
   5  21   1      628.72      652.76     43.60 o
   6  21   1        7.45       10.17     44.86 o
  -2  22   1      166.32      179.46     49.05 o
   0  22   1        4.96        8.37     39.48 o
   1  22   1        7.22       20.34     45.46 o
   2  22   1       99.85      138.78     52.64 o
 -19   0   2      667.87      797.39     72.38 o
 -18   0   2     4202.00     4299.20    149.55 o
 -17   0   2     3994.68     3954.64    138.78 o
 -16   0   2     1148.36     1158.53     53.07 o
 -15   0   2     7156.24     7017.08    317.94 o
 -14   0   2     1267.48     1400.20     42.75 o
 -13   0   2       41.40       25.38     17.95 o
 -12   0   2      509.82      569.87     29.70 o
 -11   0   2      585.41      584.66     40.69 o
 -10   0   2      155.62      176.44     13.64 o
  -9   0   2     4633.87     4508.89     90.45 o
  -8   0   2     4188.00     4001.56     63.98 o
  -7   0   2    16596.16    16655.58    186.70 o
  -6   0   2    10608.22    10521.23    120.29 o
  -5   0   2     5811.72     6081.81     71.75 o
  -4   0   2    22923.63    23123.91    251.27 o
  -3   0   2     6239.88     6124.19     81.01 o
  -2   0   2       24.00       33.10      4.37 o
  -1   0   2        9.26        9.37      4.04 o
   0   0   2    12961.08    13739.30    150.71 o
   1   0   2    56829.43    58569.79    626.31 o
   2   0   2     1655.20     1855.80     41.40 o
   3   0   2     4199.93     3857.29     48.28 o
   4   0   2     2327.53     2181.29     38.00 o
   5   0   2    10967.04    10980.78    147.07 o
   6   0   2      953.94      890.63     18.19 o
   7   0   2     5804.77     5733.43     65.50 o
   8   0   2     4193.33     4212.80     59.36 o
   9   0   2     1037.42     1022.04     49.28 o
  10   0   2      115.31      164.74     18.72 o
  11   0   2      532.65      556.16     57.28 o
  12   0   2     3832.48     3631.49    198.90 o
  13   0   2      737.18      820.73     44.41 o
  14   0   2      524.79      525.28     39.76 o
  15   0   2     4795.85     4952.69    178.56 o
  16   0   2     2414.23     2435.49    125.32 o
  17   0   2       73.80       81.95     52.64 o
 -19   1   2     1230.37     1271.27     74.47 o
 -18   1   2      853.18      869.37     50.33 o
 -17   1   2     1136.72     1110.66     44.54 o
 -16   1   2       14.69      -14.45     17.91 o
 -15   1   2      175.91      204.11     26.13 o
 -14   1   2     2212.67     2428.91     43.78 o
 -13   1   2     1885.47     1915.87     33.65 o
 -12   1   2     2664.61     2528.04     37.91 o
 -11   1   2     5322.67     5207.18     55.04 o
 -10   1   2     4141.32     3867.19     39.47 o
  -9   1   2     2258.06     2176.43     25.45 o
  -8   1   2     1072.81      942.44     14.95 o
  -7   1   2      254.35      365.23      9.35 o
  -6   1   2       51.04       35.51      5.88 o
  -5   1   2      571.62      667.91     11.34 o
  -4   1   2      840.49      860.96     11.29 o
  -3   1   2    13381.92    13357.40    111.35 o
  -2   1   2     3807.25     3855.19     34.49 o
  -1   1   2     2599.46     2600.71     23.19 o
   0   1   2    24198.77    24810.54    189.64 o
   1   1   2    30190.88    31265.70    238.46 o
   2   1   2      126.60      148.37      4.77 o
   3   1   2      380.57      334.04      7.29 o
   4   1   2      969.43     1048.42     16.59 o
   5   1   2      748.95      715.73     10.85 o
   6   1   2     1288.95     1328.35     16.37 o
   7   1   2      630.33      605.10     12.31 o
   8   1   2    10325.92    10284.31     87.73 o
   9   1   2     1607.59     1640.84     27.14 o
  10   1   2     1345.42     1327.15     32.65 o
  11   1   2     9379.49     9272.23    107.52 o
  12   1   2      103.73      115.32     16.20 o
  13   1   2       26.34       13.93     17.49 o
  14   1   2      101.80       68.46     21.26 o
  15   1   2       18.49       54.94     21.42 o
  16   1   2      560.94      632.31     38.44 o
  17   1   2      670.55      690.24     50.97 o
 -19   2   2       62.07       74.19     41.57 o
 -18   2   2      954.43     1107.13    100.80 o
 -17   2   2      495.12      532.05     45.06 o
 -16   2   2        9.92        5.20     19.32 o
 -15   2   2     1524.39     1496.97     45.97 o
 -14   2   2     1116.92     1024.91     30.29 o
 -13   2   2       56.26       15.89     13.80 o
 -12   2   2        6.42        8.92      9.93 o
 -11   2   2       13.13       15.44      8.98 o
 -10   2   2       92.11       86.01      9.20 o
  -9   2   2      341.36      331.61     12.63 o
  -8   2   2     1364.85     1308.58     17.56 o
  -7   2   2     9259.02     9821.00     86.31 o
  -6   2   2     3042.95     3072.91     30.78 o
  -5   2   2     1875.92     2125.52     25.22 o
  -4   2   2     8432.97     8590.83     90.57 o
  -3   2   2       12.21       13.96      2.92 o
  -2   2   2     6284.35     6630.00     53.50 o
  -1   2   2        8.86        9.63      2.95 o
   0   2   2        2.65        4.00      2.83 o
   1   2   2    22920.78    25286.14    194.05 o
   2   2   2    14536.18    15380.08    120.24 o
   3   2   2     1564.55     1634.92     18.12 o
   4   2   2     4610.96     4367.50     36.29 o
   5   2   2     1028.71     1050.58     14.34 o
   6   2   2      498.33      506.93     11.79 o
   7   2   2     1557.75     1512.68     19.58 o
   8   2   2        2.59       -1.92      6.97 o
   9   2   2      716.89      756.10     17.98 o
  10   2   2       40.14       44.83     11.40 o
  11   2   2       81.31       97.26     15.29 o
  12   2   2      563.73      526.93     22.85 o
  13   2   2       76.98       78.25     16.76 o
  14   2   2       70.84       85.29     21.06 o
  15   2   2      714.34      746.24     33.60 o
  16   2   2       75.02       78.57     28.56 o
  17   2   2      521.00      571.30     47.93 o
 -19   3   2       23.25       69.39     47.86 o
 -18   3   2      250.98      269.78     38.35 o
 -17   3   2        4.89       -1.04     20.10 o
 -16   3   2       19.90       39.76     20.00 o
 -15   3   2       10.75       30.46     18.80 o
 -14   3   2      662.56      628.91     34.96 o
 -13   3   2        1.48      -11.25     11.25 o
 -12   3   2       19.66       13.06     11.11 o
 -11   3   2       16.18       18.62      9.24 o
 -10   3   2      391.26      408.60     13.36 o
  -9   3   2      206.40      202.08      9.86 o
  -8   3   2       30.48       38.25      5.91 o
  -7   3   2      297.54      395.27     11.24 o
  -6   3   2        1.35        7.57      4.82 o
  -5   3   2      452.83      447.73     12.48 o
  -4   3   2     5998.01     6417.67     61.30 o
  -3   3   2      711.79      863.39     15.61 o
  -2   3   2      391.27      386.55      7.64 o
  -1   3   2     3992.56     4000.27     36.60 o
   0   3   2    11893.77    12334.32     96.84 o
   1   3   2     9768.37    10068.77     86.40 o
   2   3   2     2218.69     2418.22     28.24 o
   3   3   2     6722.30     7247.57     64.75 o
   4   3   2        0.11       13.33      4.87 o
   5   3   2     2252.56     2521.94     30.80 o
   6   3   2      884.17      918.46     20.78 o
   7   3   2       30.31       25.30      6.74 o
   8   3   2      545.86      600.64     15.23 o
   9   3   2      862.28      854.69     19.43 o
  10   3   2       34.29       39.61     11.42 o
  11   3   2       49.04       47.10     12.76 o
  12   3   2      137.79      138.14     17.09 o
  13   3   2       27.50        7.10     15.74 o
  14   3   2      237.85      238.23     20.90 o
  15   3   2       79.13       96.29     27.14 o
  16   3   2       70.82       57.16     28.75 o
  17   3   2       60.81       86.34     30.90 o
 -19   4   2      248.21      166.90     52.64 o
 -18   4   2     1092.96     1029.95     45.90 o
 -17   4   2      440.69      449.90     45.50 o
 -16   4   2     1088.88     1191.35     58.80 o
 -15   4   2     1910.64     1745.40     43.34 o
 -14   4   2      487.70      441.42     22.63 o
 -13   4   2      126.61      110.09     15.11 o
 -12   4   2      846.23      838.11     22.94 o
 -11   4   2      677.91      692.68     20.42 o
 -10   4   2     3426.63     3222.36     42.23 o
  -9   4   2     1627.78     1628.40     26.74 o
  -8   4   2      954.15      930.47     19.27 o
  -7   4   2     5315.68     5176.25     55.54 o
  -6   4   2     4531.78     4677.83     50.23 o
  -5   4   2     5042.37     4961.90     51.69 o
  -4   4   2      477.68      622.13     12.97 o
  -3   4   2     3845.23     3719.77     43.56 o
  -2   4   2      996.68     1136.54     13.34 o
  -1   4   2     5974.50     6107.01     71.37 o
   0   4   2    12954.52    13749.27    108.02 o
   1   4   2     4261.00     4241.00     40.11 o
   2   4   2     1764.52     1693.55     22.52 o
   3   4   2     1521.55     1433.68     21.11 o
   4   4   2     1367.09     1208.49     19.83 o
   5   4   2     5041.59     4974.61     54.70 o
   6   4   2       98.64      157.47      8.42 o
   7   4   2     1689.41     1725.66     26.36 o
   8   4   2      792.16      823.16     18.25 o
   9   4   2      152.30      185.03     11.93 o
  10   4   2      323.30      377.95     15.43 o
  11   4   2       37.55       30.33     14.71 o
  12   4   2     1310.62     1284.80     32.43 o
  13   4   2      263.07      300.19     21.00 o
  14   4   2      666.49      682.80     31.41 o
  15   4   2     1758.06     1703.79     45.78 o
  16   4   2      156.92      178.60     31.56 o
  17   4   2      149.93      161.91     73.28 o
 -19   5   2      545.40      484.83    108.27 o
 -18   5   2      399.75      409.46     36.88 o
 -17   5   2      901.26      936.65     54.68 o
 -16   5   2        4.81      -19.28     19.28 o
 -15   5   2      255.73      247.94     28.49 o
 -14   5   2     2421.92     2273.39     42.89 o
 -13   5   2     1093.54     1050.68     26.24 o
 -12   5   2     1736.49     1698.72     31.28 o
 -11   5   2    10060.78     9653.04    100.16 o
 -10   5   2     1534.14     1601.75     28.07 o
  -9   5   2     2906.11     2844.44     37.92 o
  -8   5   2     1516.48     1453.32     24.35 o
  -7   5   2     1170.27     1107.81     25.86 o
  -6   5   2      165.59      139.78      8.70 o
  -5   5   2     2752.68     2731.17     35.50 o
  -4   5   2      211.67      276.02      7.34 o
  -3   5   2    11942.54    12003.79    103.00 o
  -2   5   2     6675.69     6566.61     58.34 o
  -1   5   2     5623.10     5742.59     48.33 o
   0   5   2    16542.34    16420.61    128.49 o
   1   5   2     4286.09     4279.24     41.02 o
   2   5   2     2482.47     2583.43     27.58 o
   3   5   2     2241.12     2107.00     27.55 o
   4   5   2     6016.18     6753.81     69.29 o
   5   5   2     5350.39     5540.61     71.52 o
   6   5   2     1177.07     1141.98     21.27 o
   7   5   2     1278.18     1324.40     23.83 o
   8   5   2    11206.36    11366.87    104.31 o
   9   5   2     3198.44     3187.02     39.58 o
  10   5   2     1481.52     1413.11     26.87 o
  11   5   2     2714.19     2599.47     40.68 o
  12   5   2      158.47      186.76     16.61 o
  13   5   2      149.18      131.60     18.95 o
  14   5   2      781.01      788.86     33.37 o
  15   5   2       21.73        2.65     20.80 o
  16   5   2      684.88      682.18     40.40 o
  17   5   2      724.94      668.78     73.58 o
 -19   6   2       68.36      102.90     41.82 o
 -18   6   2     1690.84     1669.74     58.19 o
 -17   6   2     2196.57     2292.57     63.61 o
 -16   6   2      760.09      710.46     71.58 o
 -15   6   2     5058.34     4923.04     80.04 o
 -14   6   2     1444.26     1412.66     36.22 o
 -13   6   2      407.30      414.44     19.00 o
 -12   6   2     1642.85     1626.24     31.12 o
 -11   6   2      267.60      260.18     21.04 o
 -10   6   2     6366.20     6305.03     70.16 o
  -9   6   2     3702.44     3742.81     46.43 o
  -8   6   2      826.55      859.64     19.46 o
  -7   6   2    11883.69    11361.10    110.52 o
  -6   6   2     9052.58     8720.70     86.64 o
  -5   6   2      454.34      437.06     12.99 o
  -4   6   2    13572.60    13670.99    117.47 o
  -3   6   2      163.40      112.25      6.10 o
  -2   6   2       40.06       42.64      4.47 o
  -1   6   2        8.69       19.69      5.36 o
   0   6   2        4.92       13.33      3.98 o
   1   6   2     4478.15     4365.75     47.44 o
   2   6   2     2166.85     2073.73     24.13 o
   3   6   2     3608.14     3735.88     42.30 o
   4   6   2    14683.48    14637.54    137.63 o
   5   6   2     2406.15     2074.01     32.41 o
   6   6   2      225.40      203.57     11.24 o
   7   6   2     2745.74     2701.19     36.70 o
   8   6   2     5036.23     5165.79     54.99 o
   9   6   2      863.03      874.38     25.91 o
  10   6   2       32.52       33.57     11.08 o
  11   6   2       55.27       75.21     12.95 o
  12   6   2     1790.84     1829.90     52.12 o
  13   6   2     2958.86     2912.58     58.08 o
  14   6   2      173.04      174.45     23.95 o
  15   6   2      654.38      669.47     61.45 o
  16   6   2     1469.39     1447.60     54.34 o
  17   6   2      247.10      245.86     59.22 o
 -18   7   2       18.65       10.53     36.71 o
 -17   7   2       57.53       41.70     39.66 o
 -16   7   2        2.06        3.58     30.73 o
 -15   7   2      113.45       84.28     21.71 o
 -14   7   2     4371.32     4247.19     68.54 o
 -13   7   2      441.86      426.71     22.53 o
 -12   7   2     1774.82     1678.39     31.90 o
 -11   7   2       31.67       23.58     11.57 o
 -10   7   2     1337.46     1416.18     27.30 o
  -9   7   2      117.73      111.86     11.03 o
  -8   7   2     2879.20     2794.56     37.53 o
  -7   7   2     5559.07     5390.16     59.28 o
  -6   7   2     2890.85     2775.52     35.54 o
  -5   7   2       52.33      102.07      7.45 o
  -4   7   2       21.67       21.42      5.20 o
  -3   7   2    12540.41    12634.11    109.49 o
  -2   7   2     6158.64     6403.75     58.41 o
  -1   7   2       29.38       34.48      4.71 o
   0   7   2    11037.09    10876.70     88.24 o
   1   7   2     1308.26     1287.06     16.05 o
   2   7   2      301.83      295.34      9.29 o
   3   7   2     1672.42     1707.00     24.90 o
   4   7   2      115.71      181.37     11.06 o
   5   7   2      289.81      254.67     11.74 o
   6   7   2     1952.47     1926.69     32.46 o
   7   7   2       25.25       34.77      9.59 o
   8   7   2     1824.27     1748.07     33.21 o
   9   7   2     1722.40     1792.06     28.87 o
  10   7   2      321.65      323.39     15.78 o
  11   7   2     2246.58     2254.76     36.87 o
  12   7   2     2483.95     2415.97     41.43 o
  13   7   2        3.10        7.02     17.08 o
  14   7   2        1.70       17.88     31.46 o
  15   7   2      223.16      183.90     31.33 o
  16   7   2      239.81      246.67     33.99 o
 -18   8   2      217.45      219.40     87.93 o
 -17   8   2       41.84       49.76     28.02 o
 -16   8   2      231.24      149.26     29.66 o
 -15   8   2      137.65      137.74     23.30 o
 -14   8   2       49.73       68.64     20.63 o
 -13   8   2       12.26       -5.50     14.97 o
 -12   8   2       65.19       48.87     17.31 o
 -11   8   2      723.61      741.84     22.06 o
 -10   8   2     3812.89     3880.13     50.15 o
  -9   8   2       87.37      112.10     11.57 o
  -8   8   2      638.11      643.16     18.30 o
  -7   8   2      395.21      470.44     15.27 o
  -6   8   2     1863.57     1903.21     28.48 o
  -5   8   2      116.00      132.10     12.25 o
  -4   8   2      440.60      447.03     13.48 o
  -3   8   2      126.49      114.51      7.15 o
  -2   8   2      121.94      103.40      6.25 o
  -1   8   2      585.01      571.03     11.12 o
   0   8   2      956.50      987.65     14.36 o
   1   8   2      519.84      498.02     10.57 o
   2   8   2        1.38        9.33      5.63 o
   3   8   2      113.18      163.79      9.76 o
   4   8   2        7.04       11.17      7.59 o
   5   8   2     1465.71     1493.55     25.36 o
   6   8   2       35.35       26.98     10.03 o
   7   8   2       62.03       42.06     10.18 o
   8   8   2      761.94      714.68     22.48 o
   9   8   2       19.67       20.10     10.48 o
  10   8   2       20.32       17.11     11.56 o
  11   8   2      130.70      174.57     14.91 o
  12   8   2      213.92      225.65     20.35 o
  13   8   2       92.03       82.39     21.51 o
  14   8   2      179.42      214.09     31.88 o
  15   8   2       32.15       37.60     27.72 o
  16   8   2       65.50       71.53     35.83 o
 -18   9   2        7.61       15.55     50.85 o
 -17   9   2      197.02      221.66     33.87 o
 -16   9   2      486.12      472.79     31.55 o
 -15   9   2        1.16       -7.02     20.62 o
 -14   9   2      482.80      479.89     29.02 o
 -13   9   2      374.36      363.93     33.76 o
 -12   9   2      329.06      332.50     20.95 o
 -11   9   2       11.22        6.06     12.23 o
 -10   9   2       12.37       20.72     11.25 o
  -9   9   2      187.21      208.16     13.85 o
  -8   9   2     2152.44     2050.22     32.30 o
  -7   9   2        9.86       20.98      9.05 o
  -6   9   2      173.04      192.89     12.44 o
  -5   9   2        1.05       -7.28      7.28 o
  -4   9   2      625.72      664.70     14.46 o
  -3   9   2       93.39      126.76      7.90 o
  -2   9   2     4612.49     4793.62     46.91 o
  -1   9   2       18.51       13.90      5.25 o
   0   9   2     1234.22     1079.54     14.60 o
   1   9   2     1210.84     1194.44     16.66 o
   2   9   2       27.51       29.13      6.47 o
   3   9   2      252.61      244.24     11.31 o
   4   9   2      315.30      343.74     13.26 o
   5   9   2       25.16       24.47      8.78 o
   6   9   2      258.08      263.71     13.55 o
   7   9   2       14.68       35.08     10.60 o
   8   9   2      693.13      756.66     23.76 o
   9   9   2        5.15        3.73     10.78 o
  10   9   2      296.27      300.72     16.14 o
  11   9   2     1056.50     1037.34     32.49 o
  12   9   2      445.64      519.34     26.19 o
  13   9   2       48.82       47.19     21.75 o
  14   9   2      156.77      184.05     26.25 o
  15   9   2       20.89       15.02     27.72 o
  16   9   2       48.07       67.60     49.65 o
 -17  10   2      681.82      712.31     45.27 o
 -16  10   2      961.07      952.82     44.32 o
 -15  10   2      997.22      935.54     38.56 o
 -14  10   2     1643.66     1511.32     44.61 o
 -13  10   2      118.72      131.67     28.58 o
 -12  10   2      321.09      313.89     24.31 o
 -11  10   2      402.22      403.58     20.60 o
 -10  10   2    10301.95     9976.17    206.99 o
  -9  10   2      240.12      260.01     15.29 o
  -8  10   2      122.57      169.36     12.96 o
  -7  10   2     5603.85     5458.36     67.82 o
  -6  10   2     2457.08     2443.50     35.02 o
  -5  10   2     1473.18     1455.36     35.71 o
  -4  10   2     3207.51     3077.33     35.34 o
  -3  10   2      194.24      176.52     11.38 o
  -2  10   2      548.21      595.44     12.68 o
  -1  10   2     1790.39     1790.54     20.57 o
   0  10   2       79.22       91.99      6.41 o
   1  10   2      848.32      804.01     15.97 o
   2  10   2     2113.30     2086.43     26.94 o
   3  10   2      630.20      623.49     19.44 o
   4  10   2     4439.52     4517.78     52.68 o
   5  10   2     1355.88     1374.49     27.64 o
   6  10   2      544.67      571.00     18.38 o
   7  10   2     1038.33     1000.54     23.79 o
   8  10   2      948.84      862.01     49.47 o
   9  10   2        1.12       -2.93     10.94 o
  10  10   2       49.34       58.23     14.32 o
  11  10   2      163.55      160.42     21.82 o
  12  10   2      996.32     1023.33     33.85 o
  13  10   2      200.75      241.95     43.08 o
  14  10   2      206.84      211.68     27.31 o
  15  10   2      503.89      539.97     41.39 o
 -17  11   2      919.37      859.00     81.35 o
 -16  11   2      282.88      248.64     29.60 o
 -15  11   2      115.05      132.25     25.60 o
 -14  11   2     2087.39     2049.77     52.23 o
 -13  11   2     1094.05     1074.43     38.92 o
 -12  11   2     1013.35     1036.79     36.91 o
 -11  11   2     1734.71     1694.03     43.37 o
 -10  11   2     2372.37     2409.68     51.25 o
  -9  11   2      442.41      464.83     29.52 o
  -8  11   2     1434.75     1332.86     27.42 o
  -7  11   2     1426.33     1415.04     27.27 o
  -6  11   2     1170.13     1152.73     24.15 o
  -5  11   2       49.84       51.51      9.77 o
  -4  11   2       43.59       65.90      8.32 o
  -3  11   2     9210.49     9233.76     85.75 o
  -2  11   2     4035.67     4013.03     40.23 o
  -1  11   2      302.47      358.33     10.60 o
   0  11   2     8171.98     7990.60     75.02 o
   1  11   2     4686.84     4481.63     46.89 o
   2  11   2      167.07      135.74     10.45 o
   3  11   2     1257.27     1258.56     23.55 o
   4  11   2      753.25      752.98     19.66 o
   5  11   2     2041.34     2075.45     39.33 o
   6  11   2       69.06       91.13     11.90 o
   7  11   2     3073.68     2719.31     40.34 o
   8  11   2     1161.62     1212.96     30.21 o
   9  11   2     2257.48     2243.00     38.41 o
  10  11   2     1256.56     1203.42     34.08 o
  11  11   2      725.97      799.42     37.83 o
  12  11   2     2053.03     2049.90     45.85 o
  13  11   2      133.41      153.27     25.41 o
  14  11   2      443.43      492.76     34.00 o
  15  11   2       30.41       -2.99     49.05 o
 -16  12   2      687.14      658.26     38.04 o
 -15  12   2     1683.50     1777.75     51.76 o
 -14  12   2      847.40      869.62     38.37 o
 -13  12   2      179.23      198.90     25.45 o
 -12  12   2      551.22      577.65     30.85 o
 -11  12   2      165.99      163.70     22.57 o
 -10  12   2     2024.93     1979.92     46.20 o
  -9  12   2      867.81      819.09     24.00 o
  -8  12   2      670.71      608.99     20.92 o
  -7  12   2     4945.10     4991.80     60.33 o
  -6  12   2     3688.62     3564.07     46.75 o
  -5  12   2      316.24      328.59     18.90 o
  -4  12   2     1471.97     1425.04     30.92 o
  -3  12   2     1484.78     1509.02     24.89 o
  -2  12   2     2055.34     2030.17     25.90 o
  -1  12   2     3918.31     3953.42     47.48 o
   0  12   2      723.19      714.48     16.68 o
   1  12   2     3807.41     3672.92     44.54 o
   2  12   2      214.81      208.29     12.12 o
   3  12   2     1069.85     1060.88     22.29 o
   4  12   2     3568.69     3597.31     54.80 o
   5  12   2     2276.85     2199.34     37.06 o
   6  12   2       22.45       11.55     10.96 o
   7  12   2      345.80      419.47     17.87 o
   8  12   2     1360.77     1177.41     35.14 o
   9  12   2      250.58      278.57     20.36 o
  10  12   2       25.88       13.60     16.35 o
  11  12   2       71.94       62.03     18.44 o
  12  12   2      210.01      242.48     23.23 o
  13  12   2     1804.54     1995.03     62.33 o
  14  12   2       33.07       15.39     38.08 o
 -16  13   2      115.30       46.66     54.44 o
 -15  13   2        2.74       16.52     25.71 o
 -14  13   2      603.17      562.84     40.08 o
 -13  13   2       13.53       11.86     22.21 o
 -12  13   2       28.71       65.67     22.08 o
 -11  13   2     1613.44     1611.63     44.59 o
 -10  13   2      545.82      566.42     28.78 o
  -9  13   2       41.75       21.96     17.58 o
  -8  13   2       17.30       20.04     12.33 o
  -7  13   2      287.46      331.61     17.15 o
  -6  13   2      675.21      709.84     21.07 o
  -5  13   2       68.79       58.60     11.34 o
  -4  13   2      136.53      148.94     12.41 o
  -3  13   2     1531.39     1506.72     24.55 o
  -2  13   2       17.96        7.53      9.00 o
  -1  13   2      518.28      525.41     17.58 o
   0  13   2     1116.29     1126.15     23.12 o
   1  13   2      975.42      931.24     21.20 o
   2  13   2      186.02      184.01     12.38 o
   3  13   2     1341.03     1278.59     26.62 o
   4  13   2      708.13      689.24     28.54 o
   5  13   2      863.63      842.80     22.41 o
   6  13   2      348.98      381.02     30.40 o
   7  13   2      105.94      102.71     15.34 o
   8  13   2     2452.94     2329.32     49.20 o
   9  13   2      778.70      766.16     28.39 o
  10  13   2       72.04       90.50     18.38 o
  11  13   2      322.84      345.20     26.98 o
  12  13   2      276.29      290.01     25.14 o
  13  13   2       32.59        8.83     23.54 o
  14  13   2       61.49       98.70     54.44 o
 -15  14   2      110.52       52.64     51.44 o
 -14  14   2      241.60      223.59     33.67 o
 -13  14   2        2.67      -13.72     22.29 o
 -12  14   2        2.80       51.03     22.60 o
 -11  14   2        0.10       -5.62     27.11 o
 -10  14   2        0.47       -3.19     19.14 o
  -9  14   2      180.87      191.78     31.88 o
  -8  14   2      724.03      636.19     28.61 o
  -7  14   2       51.37       48.81     12.88 o
  -6  14   2       31.50       37.12     12.35 o
  -5  14   2      213.36      237.66     14.98 o
  -4  14   2       85.22       81.14     12.24 o
  -3  14   2       43.98       15.16     12.75 o
  -2  14   2      534.77      572.98     24.12 o
  -1  14   2       68.27       76.50     12.80 o
   0  14   2      187.11      207.62     19.38 o
   1  14   2     1149.59     1112.39     37.76 o
   2  14   2      130.50      136.05     12.24 o
   3  14   2       21.75        2.88     10.07 o
   4  14   2      776.55      802.09     23.60 o
   5  14   2        1.37        1.40     12.40 o
   6  14   2      124.63       99.12     15.41 o
   7  14   2      232.50      250.09     18.75 o
   8  14   2        1.64       19.24     21.38 o
   9  14   2       57.30       46.80     28.61 o
  10  14   2       40.70       23.44     17.52 o
  11  14   2      213.50      210.81     28.39 o
  12  14   2      422.74      390.68     28.22 o
  13  14   2       69.56       37.69     47.86 o
 -14  15   2       32.61       57.17     51.44 o
 -13  15   2      125.01       98.53     26.92 o
 -12  15   2      406.31      446.85     38.68 o
 -11  15   2      633.68      645.43     39.03 o
 -10  15   2      819.48      826.04     41.01 o
  -9  15   2       25.15       24.31     19.52 o
  -8  15   2        2.71      -17.65     17.65 o
  -7  15   2       88.77       87.41     16.39 o
  -6  15   2       77.57       56.39     13.35 o
  -5  15   2      151.66      150.66     16.01 o
  -4  15   2      362.20      317.85     18.33 o
  -3  15   2      312.45      296.47     17.35 o
  -2  15   2      241.81      265.21     16.71 o
  -1  15   2      170.20      182.81     16.33 o
   0  15   2     2409.00     2357.95     42.10 o
   1  15   2      948.90      951.14     25.62 o
   2  15   2       67.74       58.88     12.89 o
   3  15   2      123.23      128.79     14.38 o
   4  15   2      254.47      289.48     28.75 o
   5  15   2       10.20       15.14     13.47 o
   6  15   2      397.17      388.31     25.37 o
   7  15   2      323.34      376.14     30.56 o
   8  15   2      123.12      141.58     25.95 o
   9  15   2      162.80      186.17     21.40 o
  10  15   2      903.67      829.34     32.90 o
  11  15   2      153.86       89.82     21.81 o
  12  15   2       19.43      -11.58     43.37 o
 -13  16   2      326.83      342.21     37.15 o
 -12  16   2        3.81       20.08     24.32 o
 -11  16   2      121.02      158.98     31.17 o
 -10  16   2      194.66      215.03     25.95 o
  -9  16   2      477.63      447.65     28.80 o
  -8  16   2       59.39       69.78     20.65 o
  -7  16   2     3857.82     3636.90     65.54 o
  -6  16   2      756.05      745.53     27.01 o
  -5  16   2       74.34       68.17     15.13 o
  -4  16   2     3334.95     3170.44     77.97 o
  -3  16   2      505.30      495.75     21.58 o
  -2  16   2       11.01       29.63     12.88 o
  -1  16   2      331.98      319.42     20.04 o
   0  16   2      125.12      126.07     14.77 o
   1  16   2     1650.20     1648.79     33.98 o
   2  16   2      174.04      178.30     16.08 o
   3  16   2      507.17      498.67     27.33 o
   4  16   2      341.07      370.45     22.72 o
   5  16   2      362.15      366.26     25.44 o
   6  16   2      474.72      490.59     23.39 o
   7  16   2      989.74     1045.04     43.00 o
   8  16   2       70.34       60.44     25.09 o
   9  16   2        0.13        2.59     18.25 o
  10  16   2      122.79      101.08     21.90 o
  11  16   2      233.20      291.99     43.02 o
 -12  17   2       14.48      -21.11     36.34 o
 -11  17   2     1963.14     1932.03     73.39 o
 -10  17   2      571.93      610.56     42.22 o
  -9  17   2       11.82       42.68     22.38 o
  -8  17   2     1151.50     1207.58     41.01 o
  -7  17   2      257.94      234.85     23.85 o
  -6  17   2       18.26        6.80     24.90 o
  -5  17   2       88.02      101.55     19.15 o
  -4  17   2       23.29       28.70     14.28 o
  -3  17   2     1683.23     1678.96     48.41 o
  -2  17   2     1259.72     1249.22     34.95 o
  -1  17   2       26.53       22.51     18.28 o
   0  17   2     2787.12     2883.86     47.44 o
   1  17   2     3437.14     3481.17     60.64 o
   2  17   2       86.58       74.11     17.01 o
   3  17   2      493.99      523.43     29.11 o
   4  17   2        1.35       -8.54     15.58 o
   5  17   2      160.29      154.93     28.41 o
   6  17   2        4.15       29.62     21.46 o
   7  17   2      354.00      422.33     32.46 o
   8  17   2     1677.53     1832.40     48.84 o
   9  17   2      178.42      142.75     31.80 o
  10  17   2      406.34      328.88     55.63 o
 -11  18   2        3.91       32.30     49.65 o
 -10  18   2      147.50      159.85     27.15 o
  -9  18   2       26.30       33.74     24.76 o
  -8  18   2      182.98      172.37     24.78 o
  -7  18   2     2547.45     2549.94     65.29 o
  -6  18   2      227.34      258.18     28.68 o
  -5  18   2       10.67      -23.97     23.97 o
  -4  18   2      686.39      741.99     30.89 o
  -3  18   2      213.86      237.22     26.15 o
  -2  18   2      238.12      245.78     21.82 o
  -1  18   2        4.94       12.51     18.84 o
   0  18   2       11.19       -0.09     26.91 o
   1  18   2      350.80      417.28     24.39 o
   2  18   2      116.73       97.33     22.04 o
   3  18   2       30.63       14.72     17.17 o
   4  18   2     2649.65     2657.16     64.27 o
   5  18   2       16.46       12.75     24.72 o
   6  18   2        9.41       16.40     22.86 o
   7  18   2      877.43      932.88    132.80 o
   8  18   2        9.75        2.53     21.84 o
   9  18   2       99.09       27.52     58.02 o
 -10  19   2       14.60       20.94     49.65 o
  -9  19   2        3.49       43.37     28.13 o
  -8  19   2      152.94      190.17     30.93 o
  -7  19   2       74.26       90.30     30.17 o
  -6  19   2      145.12      103.30     29.99 o
  -5  19   2      320.17      333.35     30.13 o
  -4  19   2        1.11      -16.06     17.97 o
  -3  19   2      136.21      155.69     24.02 o
  -2  19   2      163.53      187.04     20.91 o
  -1  19   2       56.48       66.12     22.35 o
   0  19   2      670.55      693.27     35.06 o
   1  19   2      199.63      217.23     30.45 o
   2  19   2      143.63      151.10     20.71 o
   3  19   2       63.78       60.29     19.19 o
   4  19   2      223.51      254.61     28.43 o
   5  19   2      166.86      166.66     29.10 o
   6  19   2        0.56       -3.78     23.51 o
   7  19   2       34.27       52.49     33.15 o
  -8  20   2        8.44       -8.78     67.30 o
  -7  20   2       33.17      -22.13     25.70 o
  -6  20   2       49.59       30.74     31.32 o
  -5  20   2      115.93       71.47     25.23 o
  -4  20   2       83.81       67.85     35.89 o
  -3  20   2       93.92       91.90     36.19 o
  -2  20   2      335.44      360.71     53.24 o
  -1  20   2      232.98      235.92     33.81 o
   0  20   2      748.71      754.06     37.47 o
   1  20   2      660.97      672.97     94.51 o
   2  20   2       64.42       66.82     25.42 o
   3  20   2        9.38        0.30     19.24 o
   4  20   2        1.73       22.10     23.34 o
   5  20   2       30.47       30.90     25.05 o
   6  20   2      225.92      274.57     56.83 o
  -6  21   2       15.94       60.10     36.36 o
  -4  21   2       42.97       19.74     40.68 o
  -3  21   2      153.66      181.85     49.05 o
  -2  21   2      215.10      216.55     50.25 o
  -1  21   2      175.36      224.32     49.65 o
   0  21   2       36.83       -2.99     40.08 o
   1  21   2      257.29      247.97     50.27 o
   2  21   2      100.01       87.07     26.31 o
   3  21   2      276.17      328.48     39.97 o
   4  21   2       42.34       78.03     48.15 o
   0  22   2       17.62       24.14     31.83 o
 -19   1   3      724.11      748.48     50.97 o
 -18   1   3      117.22      171.22     29.29 o
 -17   1   3       75.72       76.78     22.19 o
 -16   1   3     1196.95     1251.49     39.76 o
 -15   1   3      981.77      965.40     40.15 o
 -14   1   3     1053.35      938.31     28.99 o
 -13   1   3      946.73      931.71     27.74 o
 -12   1   3      842.46      934.69     26.54 o
 -11   1   3       92.96      110.96     14.22 o
 -10   1   3     1191.57     1234.11     21.24 o
  -9   1   3       97.64       97.37      8.35 o
  -8   1   3     1629.91     1531.88     21.41 o
  -7   1   3      644.38      693.45     13.71 o
  -6   1   3     7520.21     8230.19     68.24 o
  -5   1   3      620.17      578.68      9.84 o
  -4   1   3     3647.28     3479.15     31.50 o
  -3   1   3      155.98      141.12      5.83 o
  -2   1   3     7225.52     7400.76     60.61 o
  -1   1   3       78.94       59.04      4.36 o
   0   1   3      104.05      111.87      5.13 o
   1   1   3     1185.66     1162.29     16.31 o
   2   1   3      893.77      997.82     13.50 o
   3   1   3     7341.79     7638.54     64.14 o
   4   1   3     3759.79     3778.31     35.73 o
   5   1   3      181.10      226.08      9.02 o
   6   1   3     2247.19     2140.64     22.85 o
   7   1   3     1863.05     1891.86     22.36 o
   8   1   3       37.99       39.44      8.81 o
   9   1   3      419.86      445.71     22.75 o
  10   1   3      860.44      885.80     26.45 o
  11   1   3     1105.69     1125.89     37.64 o
  12   1   3       83.93       70.55     24.87 o
  13   1   3       52.56       35.93     19.86 o
  14   1   3      712.72      678.60     35.14 o
  15   1   3      454.47      446.89     31.09 o
  16   1   3        6.32       17.12     23.80 o
 -19   2   3     1397.72     1412.60     53.62 o
 -18   2   3      126.06      126.15     28.26 o
 -17   2   3     1629.56     1706.53     46.72 o
 -16   2   3      784.67      759.29     33.07 o
 -15   2   3      201.43      161.91     19.47 o
 -14   2   3     1189.79      944.17     46.80 o
 -13   2   3      610.52      609.15     23.51 o
 -12   2   3     3840.83     3537.53     53.01 o
 -11   2   3     7366.08     6935.14     84.22 o
 -10   2   3     1224.86     1192.03     26.19 o
  -9   2   3     6845.90     6603.59     63.98 o
  -8   2   3     6403.19     6257.55     60.02 o
  -7   2   3      259.02      301.46      9.48 o
  -6   2   3    18523.42    19467.61    163.92 o
  -5   2   3      490.22      429.74     11.31 o
  -4   2   3     2691.83     2753.64     27.67 o
  -3   2   3       21.83       21.28      3.93 o
  -2   2   3     1361.52     1446.05     16.20 o
  -1   2   3     4896.37     4662.96     40.49 o
   0   2   3     6955.84     6997.32     58.22 o
   1   2   3     5689.94     5825.59     49.64 o
   2   2   3     6303.66     5823.57     50.06 o
   3   2   3    16737.52    17512.12    138.36 o
   4   2   3     1270.84     1331.71     19.87 o
   5   2   3        8.04       17.66      4.65 o
   6   2   3      760.94      819.10     16.60 o
   7   2   3     2045.41     2014.79     33.98 o
   8   2   3     1464.28     1493.18     24.32 o
   9   2   3      219.31      181.77     13.78 o
  10   2   3     3499.53     3350.90     62.94 o
  11   2   3     5369.06     5288.51     72.15 o
  12   2   3      632.46      617.20     29.65 o
  13   2   3     2070.98     1999.59     48.74 o
  14   2   3      591.74      648.15     51.63 o
  15   2   3       28.86       33.31     23.54 o
  16   2   3      212.35      149.69     32.42 o
 -19   3   3     1079.10     1165.93     49.53 o
 -18   3   3      263.97      230.40     30.54 o
 -17   3   3      833.30      847.35     42.23 o
 -16   3   3     4964.98     4900.26     72.42 o
 -15   3   3     4656.29     4350.70     82.90 o
 -14   3   3      964.27     1057.35     31.04 o
 -13   3   3     4278.48     4243.34     61.47 o
 -12   3   3     3914.21     3630.75     54.14 o
 -11   3   3      130.97      136.46     12.46 o
 -10   3   3      389.49      446.34     18.43 o
  -9   3   3       33.08       30.00      8.85 o
  -8   3   3     3254.42     3140.77     40.77 o
  -7   3   3     4728.76     4718.69     51.76 o
  -6   3   3       54.55       52.44      6.81 o
  -5   3   3    29516.87    29708.58    245.49 o
  -4   3   3     5234.79     4829.75     47.17 o
  -3   3   3     2447.52     2289.33     29.31 o
  -2   3   3     7206.39     7131.80     59.20 o
  -1   3   3     2408.04     2252.30     24.20 o
   0   3   3       77.31       91.83      4.98 o
   1   3   3      841.13      938.12     12.95 o
   2   3   3     1129.83     1147.32     14.66 o
   3   3   3     1326.91     1147.54     14.85 o
   4   3   3     5349.05     5486.48     67.04 o
   5   3   3      394.19      356.87     12.93 o
   6   3   3     4793.96     4630.79     58.64 o
   7   3   3     7980.28     8160.68     84.92 o
   8   3   3      270.02      295.45     12.95 o
   9   3   3     4291.93     4219.47     48.46 o
  10   3   3      947.68      923.52     25.00 o
  11   3   3        5.51      -14.11     14.11 o
  12   3   3      320.10      319.03     21.44 o
  13   3   3      548.40      542.16     29.93 o
  14   3   3      575.93      553.96     31.54 o
  15   3   3     1581.89     1617.71    132.80 o
  16   3   3      263.94      262.35     34.17 o
 -19   4   3     1784.96     1926.01     61.45 o
 -18   4   3      171.85      123.56     29.25 o
 -17   4   3      598.10      532.60     31.20 o
 -16   4   3      762.40      707.84     41.59 o
 -15   4   3       82.16      105.11     18.58 o
 -14   4   3      523.48      511.30     39.86 o
 -13   4   3       78.10      102.22     16.21 o
 -12   4   3     3194.14     3157.76     44.56 o
 -11   4   3       38.94       42.95     11.10 o
 -10   4   3      993.16      961.71     23.45 o
  -9   4   3     7976.75     7873.63     82.24 o
  -8   4   3     5182.63     4841.44     54.54 o
  -7   4   3      496.00      485.90     14.43 o
  -6   4   3     4009.30     4011.69     40.40 o
  -5   4   3     4830.94     5029.73     48.20 o
  -4   4   3     2036.16     2151.73     28.61 o
  -3   4   3      860.90      876.78     12.99 o
  -2   4   3      466.66      505.33      9.78 o
  -1   4   3     7555.32     7367.07     61.44 o
   0   4   3    10972.37    11158.62     99.51 o
   1   4   3     7027.11     7237.16     60.76 o
   2   4   3      777.25      615.08     12.15 o
   3   4   3     1122.02     1010.98     18.77 o
   4   4   3     1028.88     1072.73     20.22 o
   5   4   3      393.93      396.20     13.74 o
   6   4   3      862.61      834.18     21.81 o
   7   4   3     1871.93     1924.73     30.70 o
   8   4   3      261.35      280.09     17.24 o
   9   4   3      303.68      290.38     17.11 o
  10   4   3     8475.19     8036.56     87.88 o
  11   4   3      385.12      437.33     21.32 o
  12   4   3     1214.03     1271.65     34.40 o
  13   4   3      339.51      370.69     23.63 o
  14   4   3      774.68      827.70     36.54 o
  15   4   3       15.34       25.79     31.00 o
  16   4   3       86.26       93.31     40.04 o
 -19   5   3      608.61      718.43     75.97 o
 -18   5   3       19.20       50.93     24.36 o
 -17   5   3        2.78      -12.87     21.36 o
 -16   5   3      904.35      919.77     36.16 o
 -15   5   3      161.76      186.96     20.16 o
 -14   5   3      456.84      399.90     25.57 o
 -13   5   3        5.71       11.64     14.77 o
 -12   5   3       61.48       55.33     12.77 o
 -11   5   3     4690.97     4442.58     55.17 o
 -10   5   3     1001.72      992.10     22.79 o
  -9   5   3       32.93       24.93      9.29 o
  -8   5   3     1921.33     1958.27     40.37 o
  -7   5   3      833.79      854.61     18.59 o
  -6   5   3      107.88      109.49      8.68 o
  -5   5   3     1361.30     1500.07     23.00 o
  -4   5   3     1507.14     1514.91     24.69 o
  -3   5   3     3521.51     4155.52     53.44 o
  -2   5   3     1760.18     1774.75     29.03 o
  -1   5   3      374.92      376.59      8.99 o
   0   5   3      289.50      314.22      8.55 o
   1   5   3     2092.30     2260.70     28.02 o
   2   5   3      485.29      518.55     13.26 o
   3   5   3      298.69      313.75     14.89 o
   4   5   3      401.93      377.13     13.21 o
   5   5   3       84.80      101.15      9.88 o
   6   5   3     3101.10     3054.96     40.44 o
   7   5   3       26.64       23.69      9.98 o
   8   5   3      415.65      449.71     19.17 o
   9   5   3       94.72       92.99     11.66 o
  10   5   3       18.01        9.25     11.21 o
  11   5   3       78.71       66.82     14.49 o
  12   5   3      124.23      144.01     19.05 o
  13   5   3     1094.22     1009.54     41.18 o
  14   5   3      316.32      314.44     28.01 o
  15   5   3      204.67      208.86     33.39 o
  16   5   3      121.59      132.03     40.77 o
 -19   6   3       11.48        4.19     49.05 o
 -18   6   3      780.62      842.07     51.36 o
 -17   6   3       14.65       -8.07     21.72 o
 -16   6   3      120.81       88.06     23.87 o
 -15   6   3       61.48       71.05     20.91 o
 -14   6   3       48.29       14.44     16.24 o
 -13   6   3       53.67       50.84     13.88 o
 -12   6   3     1606.09     1534.20     30.53 o
 -11   6   3      818.79      802.28     22.31 o
 -10   6   3      275.42      317.91     15.15 o
  -9   6   3      807.88      750.19     21.63 o
  -8   6   3      896.84      851.30     19.99 o
  -7   6   3      162.60      174.67     10.95 o
  -6   6   3      203.55      226.61     10.96 o
  -5   6   3       50.18       54.30      7.69 o
  -4   6   3       26.46       41.76      5.68 o
  -3   6   3     1542.39     1704.52     25.46 o
  -2   6   3        6.61        9.57      4.65 o
  -1   6   3      125.39      115.87      6.20 o
   0   6   3     1468.83     1598.00     18.82 o
   1   6   3     1852.25     1918.74     23.86 o
   2   6   3     2776.30     2872.81     31.97 o
   3   6   3      930.57      940.57     19.59 o
   4   6   3       38.34       62.04     11.30 o
   5   6   3      634.07      705.91     18.69 o
   6   6   3      466.88      543.78     17.10 o
   7   6   3      105.70      103.22     11.80 o
   8   6   3     1005.17     1057.24     24.54 o
   9   6   3       40.79       48.03     11.32 o
  10   6   3       90.53       75.69     12.73 o
  11   6   3      125.50      148.84     15.13 o
  12   6   3      418.14      461.77     24.14 o
  13   6   3       61.25       66.62     24.79 o
  14   6   3        9.15      -20.81     22.27 o
  15   6   3      352.74      310.45     35.79 o
 -18   7   3      337.61      303.34     42.57 o
 -17   7   3       82.72       77.95     28.55 o
 -16   7   3     3229.69     3166.11     71.58 o
 -15   7   3      832.41      855.23     34.17 o
 -14   7   3      830.92      854.04     28.43 o
 -13   7   3     2674.79     2600.14     42.05 o
 -12   7   3     1418.42     1383.96     29.49 o
 -11   7   3      155.80      194.63     18.09 o
 -10   7   3      524.79      537.92     18.53 o
  -9   7   3        5.06        9.40      9.78 o
  -8   7   3      540.10      516.76     16.47 o
  -7   7   3      577.58      578.14     16.89 o
  -6   7   3     1943.97     1941.48     29.12 o
  -5   7   3     3534.18     3470.62     41.92 o
  -4   7   3     1309.77     1209.61     20.46 o
  -3   7   3     1416.08     1305.78     21.52 o
  -2   7   3     4463.05     4603.15     46.33 o
  -1   7   3     2191.22     2183.19     35.04 o
   0   7   3     1979.90     2142.14     26.05 o
   1   7   3      212.47      222.77      9.93 o
   2   7   3      418.39      432.84     14.94 o
   3   7   3     2385.87     2335.07     32.47 o
   4   7   3      127.27      130.71     15.11 o
   5   7   3      635.73      568.54     17.58 o
   6   7   3     2854.13     2930.56     40.50 o
   7   7   3     1373.25     1359.92     27.01 o
   8   7   3     1475.36     1445.45     30.08 o
   9   7   3      426.20      482.13     17.72 o
  10   7   3     1411.31     1428.69     27.92 o
  11   7   3      204.85      226.82     17.03 o
  12   7   3      229.78      222.97     19.07 o
  13   7   3      165.37      181.71     21.38 o
  14   7   3      269.31      294.38     28.64 o
  15   7   3      329.45      255.27     33.67 o
 -18   8   3       22.74       -2.42     38.31 o
 -17   8   3      403.43      327.17     35.65 o
 -16   8   3      480.66      497.67     37.74 o
 -15   8   3        9.04       -9.11     21.07 o
 -14   8   3      145.71      174.32     19.53 o
 -13   8   3      151.21      139.65     17.34 o
 -12   8   3     2231.34     2272.06     38.58 o
 -11   8   3     1503.63     1514.62     30.53 o
 -10   8   3      546.86      570.24     23.94 o
  -9   8   3    16444.28    16013.83    155.58 o
  -8   8   3     2426.88     2346.59     38.38 o
  -7   8   3     1878.15     1843.85     29.67 o
  -6   8   3      433.26      413.83     14.37 o
  -5   8   3     2105.94     2076.19     30.39 o
  -4   8   3       74.43       83.93      7.68 o
  -3   8   3      116.09      115.56      7.87 o
  -2   8   3     1345.26     1382.54     18.04 o
  -1   8   3     5635.83     5382.73     58.93 o
   0   8   3     6203.05     6326.84     65.89 o
   1   8   3     5138.38     5166.21     62.16 o
   2   8   3     3503.34     3340.50     41.18 o
   3   8   3     4785.89     4584.58     52.81 o
   4   8   3       94.38       99.81     10.55 o
   5   8   3     1121.07     1138.78     23.97 o
   6   8   3     1029.20      940.59     27.60 o
   7   8   3     4954.09     4863.67     59.09 o
   8   8   3      251.62      264.86     15.81 o
   9   8   3      303.57      351.85     20.53 o
  10   8   3     1342.87     1352.99     36.61 o
  11   8   3      891.06      977.12     25.78 o
  12   8   3      226.43      215.71     17.81 o
  13   8   3     1957.14     1994.10     50.62 o
  14   8   3     1623.60     1564.23     55.23 o
  15   8   3        4.27      -31.07     31.07 o
 -18   9   3       44.97       22.13     59.82 o
 -17   9   3      850.78      953.64     54.96 o
 -16   9   3     3886.77     3954.17    122.41 o
 -15   9   3     1119.78     1096.97     39.56 o
 -14   9   3     1028.51     1048.37     36.58 o
 -13   9   3     3322.52     3170.59     62.77 o
 -12   9   3     2497.83     2430.10     40.65 o
 -11   9   3      117.76      114.56     14.47 o
 -10   9   3     1587.04     1557.93     30.42 o
  -9   9   3     1913.72     1965.00     33.20 o
  -8   9   3     3910.97     3832.38     49.09 o
  -7   9   3     4232.51     4129.33     50.82 o
  -6   9   3      238.39      242.45     12.93 o
  -5   9   3     3537.07     3545.18     44.30 o
  -4   9   3     3095.05     3007.64     42.53 o
  -3   9   3      852.41      787.65     16.11 o
  -2   9   3     4306.31     4061.62     42.73 o
  -1   9   3     2230.96     2274.33     27.92 o
   0   9   3      298.31      282.62     10.69 o
   1   9   3     1117.34     1121.92     21.26 o
   2   9   3       27.93       30.52      8.65 o
   3   9   3     3467.84     3401.60     43.13 o
   4   9   3     1345.31     1317.31     27.82 o
   5   9   3      329.60      335.46     15.31 o
   6   9   3     2784.92     2701.41     39.64 o
   7   9   3     3287.77     3290.97     45.71 o
   8   9   3     1438.87     1282.07     28.39 o
   9   9   3      951.19     1013.65     29.50 o
  10   9   3      242.97      250.23     16.32 o
  11   9   3       27.97       39.15     14.13 o
  12   9   3       15.31        7.72     18.20 o
  13   9   3       51.12       22.36     42.95 o
  14   9   3      658.05      676.22     42.39 o
  15   9   3       31.54       89.13     50.85 o
 -17  10   3      750.29      715.18     47.31 o
 -16  10   3       25.54      -26.73     26.73 o
 -15  10   3      628.12      717.39     38.85 o
 -14  10   3       30.62       37.84     18.34 o
 -13  10   3       17.88       10.87     16.32 o
 -12  10   3     1018.54     1031.04     50.17 o
 -11  10   3      176.30      218.33     16.66 o
 -10  10   3      318.46      323.20     17.35 o
  -9  10   3      775.23      762.42     22.17 o
  -8  10   3     6775.10     6879.92     76.91 o
  -7  10   3       13.61       13.79     10.29 o
  -6  10   3      285.00      293.47     14.20 o
  -5  10   3      822.42      766.90     19.88 o
  -4  10   3      653.74      692.83     24.12 o
  -3  10   3       15.06       20.19      7.32 o
  -2  10   3      928.64      953.21     17.97 o
  -1  10   3      587.59      596.31     16.39 o
   0  10   3     1307.98     1225.89     20.36 o
   1  10   3      188.63      210.08     11.62 o
   2  10   3     4148.80     4115.06     50.26 o
   3  10   3     2452.14     2487.54     35.70 o
   4  10   3      573.36      614.27     19.75 o
   5  10   3      429.55      405.10     16.88 o
   6  10   3       60.16       39.08     12.66 o
   7  10   3      165.04      155.03     14.38 o
   8  10   3      473.04      446.69     19.59 o
   9  10   3       40.83       51.92     15.68 o
  10  10   3      700.66      735.49     31.62 o
  11  10   3      106.29      119.84     15.77 o
  12  10   3      451.85      456.08     26.13 o
  13  10   3      334.61      356.92     31.39 o
  14  10   3      306.70      392.60     37.21 o
 -16  11   3      305.83      329.86     36.63 o
 -15  11   3       80.00       84.35     24.28 o
 -14  11   3        0.76       13.74     21.76 o
 -13  11   3      205.61      224.88     21.20 o
 -12  11   3       64.45       66.28     17.32 o
 -11  11   3     1056.49     1102.20     35.54 o
 -10  11   3       81.39       54.26     13.65 o
  -9  11   3       28.08       52.20     12.84 o
  -8  11   3     1391.39     1274.53     27.61 o
  -7  11   3      246.94      252.11     14.93 o
  -6  11   3        0.35       -4.99      9.91 o
  -5  11   3       96.10       80.84     11.14 o
  -4  11   3        6.20       12.23      9.34 o
  -3  11   3      242.01      245.52     12.78 o
  -2  11   3     1546.46     1592.72     26.57 o
  -1  11   3       43.54       37.65      9.04 o
   0  11   3     3316.95     3326.76     46.53 o
   1  11   3        1.33        8.45      8.74 o
   2  11   3      140.85      145.70     11.69 o
   3  11   3       36.43       36.53     10.19 o
   4  11   3       22.73       16.04     10.46 o
   5  11   3      473.74      473.45     23.58 o
   6  11   3       28.03        5.36     13.11 o
   7  11   3      461.08      413.11     18.97 o
   8  11   3      202.81      202.94     17.30 o
   9  11   3      215.34      210.58     19.66 o
  10  11   3       93.58       50.35     14.54 o
  11  11   3        0.62      -16.58     16.58 o
  12  11   3        3.48      -16.02     18.59 o
  13  11   3      312.76      339.29     46.53 o
  14  11   3      186.73      178.26     53.24 o
 -16  12   3      184.34      201.27     43.17 o
 -15  12   3       81.64       89.48     26.94 o
 -14  12   3       82.60       69.26     23.65 o
 -13  12   3        9.38       43.63     21.77 o
 -12  12   3      265.47      233.72     21.13 o
 -11  12   3       16.59        0.80     14.14 o
 -10  12   3      370.25      380.72     19.54 o
  -9  12   3      431.69      373.34     18.71 o
  -8  12   3      405.05      444.07     21.97 o
  -7  12   3      520.61      542.65     23.32 o
  -6  12   3      671.51      594.48     21.49 o
  -5  12   3       22.71       27.25     10.69 o
  -4  12   3      103.51      117.85     12.07 o
  -3  12   3       25.81       24.79     11.31 o
  -2  12   3      269.55      289.55     13.74 o
  -1  12   3      166.64      153.73     11.73 o
   0  12   3     8515.79     8302.50     95.29 o
   1  12   3       79.94       76.85     13.43 o
   2  12   3       29.02       29.44     10.19 o
   3  12   3       54.97       52.04     10.96 o
   4  12   3      580.94      616.30     19.71 o
   5  12   3     2011.01     1958.03     33.95 o
   6  12   3     1285.12     1262.34     41.14 o
   7  12   3      138.91      139.15     15.37 o
   8  12   3       10.52        7.83     13.68 o
   9  12   3        3.57       15.59     18.34 o
  10  12   3     1188.85     1191.18     35.85 o
  11  12   3      144.47      128.54     32.65 o
  12  12   3       46.34       41.43     20.03 o
  13  12   3       44.21       19.09     24.09 o
 -15  13   3     1789.17     1759.74     52.90 o
 -14  13   3      228.24      246.85     29.17 o
 -13  13   3      532.05      488.18     36.71 o
 -12  13   3      841.40      848.48     36.12 o
 -11  13   3      166.46      207.76     20.62 o
 -10  13   3      104.68      118.38     16.16 o
  -9  13   3      712.19      705.42     23.68 o
  -8  13   3       14.13       12.06     12.59 o
  -7  13   3     2006.11     1902.22     34.29 o
  -6  13   3      338.86      368.57     17.47 o
  -5  13   3     1123.27     1117.97     28.23 o
  -4  13   3     4324.01     4267.34     64.53 o
  -3  13   3       30.20       20.66     11.95 o
  -2  13   3     1964.35     1840.55     34.57 o
  -1  13   3     1346.75     1393.51     29.28 o
   0  13   3     1749.12     1690.36     38.24 o
   1  13   3     1815.52     1682.20     32.54 o
   2  13   3      213.20      206.23     15.08 o
   3  13   3      749.05      738.62     21.33 o
   4  13   3       88.11      117.51     13.31 o
   5  13   3      213.32      167.90     14.79 o
   6  13   3     1957.85     2020.39     39.41 o
   7  13   3     1009.09      956.28     26.55 o
   8  13   3      667.53      612.78     26.16 o
   9  13   3      470.21      528.32     29.11 o
  10  13   3       51.54       94.98     19.54 o
  11  13   3       60.93       51.83     22.15 o
  12  13   3        0.14      -19.33     19.33 o
  13  13   3        2.65      -18.54     44.27 o
 -15  14   3       13.26      -34.10     46.06 o
 -14  14   3       22.35        3.85     24.89 o
 -13  14   3       98.94       74.51     24.83 o
 -12  14   3     1530.71     1547.17     46.54 o
 -11  14   3     1052.63     1071.30     38.59 o
 -10  14   3      191.14      187.01     23.48 o
  -9  14   3     2842.03     2948.76     50.24 o
  -8  14   3     1306.89     1332.85     30.49 o
  -7  14   3      172.30      161.29     15.77 o
  -6  14   3     1630.38     1585.26     39.96 o
  -5  14   3      824.08      834.39     30.91 o
  -4  14   3      262.74      253.14     17.20 o
  -3  14   3      735.56      781.94     24.82 o
  -2  14   3       10.49      -12.51     12.51 o
  -1  14   3     2751.74     2636.20     46.66 o
   0  14   3     1366.74     1357.34     30.02 o
   1  14   3     1100.76     1123.78     27.57 o
   2  14   3     3200.27     2985.84     47.14 o
   3  14   3     1821.31     1715.36     39.51 o
   4  14   3       13.28       18.34     12.16 o
   5  14   3      328.29      336.10     19.34 o
   6  14   3      136.08      179.32     16.08 o
   7  14   3      713.70      710.51     27.15 o
   8  14   3      161.26      169.12     19.81 o
   9  14   3       76.02      130.06     26.85 o
  10  14   3     1633.31     1736.86     44.29 o
  11  14   3     1412.60     1397.93     40.54 o
  12  14   3       59.83        1.65     37.20 o
 -14  15   3       67.03       36.22     35.30 o
 -13  15   3      475.43      510.66     34.58 o
 -12  15   3      651.36      693.37     38.51 o
 -11  15   3      142.73      139.37     31.17 o
 -10  15   3      302.46      309.55     26.78 o
  -9  15   3      267.07      213.53     23.67 o
  -8  15   3     1529.61     1550.12     33.73 o
  -7  15   3      338.90      353.93     19.45 o
  -6  15   3      378.83      328.14     20.60 o
  -5  15   3     2234.26     2197.33     41.56 o
  -4  15   3     1352.86     1318.62     32.14 o
  -3  15   3      257.22      244.36     20.79 o
  -2  15   3     1045.63     1015.84     31.48 o
  -1  15   3     1116.66     1128.23     32.43 o
   0  15   3       14.51        8.12     13.19 o
   1  15   3      119.46      106.47     14.90 o
   2  15   3     1061.31     1059.96     28.23 o
   3  15   3     1856.35     1845.03     37.10 o
   4  15   3      694.84      642.79     26.65 o
   5  15   3       44.93       36.26     16.66 o
   6  15   3     1086.90     1114.79     32.11 o
   7  15   3      159.15      185.09     19.79 o
   8  15   3        7.38       20.54     17.28 o
   9  15   3      584.93      603.85     44.49 o
  10  15   3      393.80      406.96     31.30 o
  11  15   3      185.13      198.90     78.96 o
 -13  16   3        1.90      -45.87     58.32 o
 -12  16   3      613.07      671.02     36.36 o
 -11  16   3      176.59      193.86     26.82 o
 -10  16   3       23.79       -3.26     21.61 o
  -9  16   3      451.79      437.79     28.95 o
  -8  16   3       21.13       31.23     35.66 o
  -7  16   3      411.20      398.45     25.07 o
  -6  16   3      981.72      981.38     36.26 o
  -5  16   3      487.11      486.84     23.27 o
  -4  16   3      773.07      737.35     26.17 o
  -3  16   3      101.27       88.16     20.30 o
  -2  16   3      482.52      502.60     26.51 o
  -1  16   3      525.69      609.87     26.22 o
   0  16   3      821.98      747.87     37.90 o
   1  16   3       24.46        2.48     13.23 o
   2  16   3      180.98      228.11     18.68 o
   3  16   3      239.58      251.68     18.86 o
   4  16   3      225.70      230.11     22.97 o
   5  16   3        2.47       -8.07     19.00 o
   6  16   3        4.95      -15.57     16.70 o
   7  16   3      281.08      281.53     22.14 o
   8  16   3       14.08        6.66     20.74 o
   9  16   3       22.60       13.59     26.40 o
  10  16   3      377.77      351.74     59.82 o
 -12  17   3      141.49      143.57     53.24 o
 -11  17   3        1.82        0.49     33.93 o
 -10  17   3      101.95      149.50     47.99 o
  -9  17   3       49.63       43.45     26.55 o
  -8  17   3      124.37      144.31     28.75 o
  -7  17   3       98.83       80.76     22.62 o
  -6  17   3      664.43      727.37     41.09 o
  -5  17   3      423.56      436.71     23.08 o
  -4  17   3      119.64      117.14     19.25 o
  -3  17   3        3.34       -1.53     18.22 o
  -2  17   3      195.75      194.31     26.94 o
  -1  17   3        0.88      -14.80     14.80 o
   0  17   3        2.23      -10.96     15.58 o
   1  17   3        4.80        6.03     15.95 o
   2  17   3       73.69       78.40     16.11 o
   3  17   3       52.41       52.79     17.46 o
   4  17   3       24.52       17.65     20.23 o
   5  17   3      138.87       84.55     20.08 o
   6  17   3        5.65      -10.59     17.68 o
   7  17   3       55.36       14.52     22.90 o
   8  17   3      125.10      152.45     35.83 o
   9  17   3       22.56       57.43     56.83 o
 -10  18   3      265.89      259.73     33.59 o
  -9  18   3      221.84      213.54     57.52 o
  -8  18   3      193.42      188.14     30.44 o
  -7  18   3       30.91       39.77     30.84 o
  -6  18   3       46.54       17.69     22.81 o
  -5  18   3      349.19      322.50     24.42 o
  -4  18   3        1.11       -7.91     17.03 o
  -3  18   3      393.31      421.20     29.34 o
  -2  18   3       22.98       12.14     17.26 o
  -1  18   3      173.27      167.69     21.20 o
   0  18   3       91.41       78.74     18.63 o
   1  18   3      125.79      147.25     20.50 o
   2  18   3     1708.56     1652.40     84.36 o
   3  18   3      159.57      167.04     21.38 o
   4  18   3      306.64      287.01     29.23 o
   5  18   3        4.84       -3.38     20.49 o
   6  18   3       27.81       28.50     24.22 o
   7  18   3       16.09       32.23     37.35 o
  -9  19   3        0.63      -27.46     47.86 o
  -8  19   3      105.33      131.04     37.22 o
  -7  19   3      330.83      308.75     32.82 o
  -6  19   3       59.55       76.27     29.19 o
  -5  19   3     1473.72     1622.16     51.91 o
  -4  19   3      310.85      267.93     28.40 o
  -3  19   3      263.51      291.68     25.01 o
  -2  19   3      168.93      217.49     31.96 o
  -1  19   3      572.36      537.18     28.99 o
   0  19   3      318.66      309.84     47.24 o
   1  19   3        2.53       19.43     21.40 o
   2  19   3      836.45      828.13     39.51 o
   3  19   3     2648.49     2643.34     64.68 o
   4  19   3       88.76      123.13     24.87 o
   5  19   3       71.00       72.29     22.12 o
   6  19   3      537.59      634.08     69.99 o
  -8  20   3      185.04      171.68     61.02 o
  -7  20   3       10.86       36.49     46.06 o
  -6  20   3     1452.81     1603.06     64.71 o
  -5  20   3       43.43       49.97     26.87 o
  -4  20   3      266.99      284.32     36.79 o
  -3  20   3       59.62       88.96     32.42 o
  -2  20   3       40.58       28.75     19.89 o
  -1  20   3     1070.65     1152.58     45.96 o
   0  20   3      725.95      722.57     38.46 o
   1  20   3      126.82      141.43     26.67 o
   2  20   3      248.52      289.02     37.69 o
   3  20   3      529.82      567.44     48.28 o
   4  20   3        2.78      -31.87     33.52 o
  -5  21   3      132.64      182.45     53.24 o
  -4  21   3      531.47      531.73     59.22 o
  -3  21   3      334.03      176.47     50.85 o
  -2  21   3      406.49      393.61     61.02 o
  -1  21   3      161.68      160.70     27.73 o
   0  21   3      185.45      168.52     28.88 o
   1  21   3      194.29      177.23     51.74 o
   2  21   3        0.15        7.18     43.67 o
 -19   0   4      197.54      170.40     38.99 o
 -18   0   4      163.03      182.67     38.04 o
 -17   0   4      820.87      884.34     53.28 o
 -16   0   4     2168.54     2081.71     73.28 o
 -15   0   4     1076.44     1001.16     51.84 o
 -14   0   4     2004.80     1979.11     67.42 o
 -13   0   4     2979.61     3133.11     98.10 o
 -12   0   4     1837.25     1577.04     55.99 o
 -11   0   4     4764.29     4767.34     80.93 o
 -10   0   4     4786.24     4695.58     83.56 o
  -9   0   4       22.25       35.51     13.29 o
  -8   0   4      113.52       96.17      9.90 o
  -7   0   4     2616.42     2716.30     40.12 o
  -6   0   4     4758.89     4744.73     60.84 o
  -5   0   4     3236.40     3135.36     43.36 o
  -4   0   4      462.24      442.23     14.57 o
  -3   0   4     9649.68     9695.12    112.46 o
  -2   0   4    10903.73    10534.58    138.58 o
  -1   0   4     7887.48     8382.80     98.89 o
   0   0   4     3026.32     2806.27     54.81 o
   1   0   4       47.73       82.26      9.15 o
   2   0   4       69.88       73.52      8.59 o
   3   0   4      293.38      320.87     22.54 o
   4   0   4     1513.29     1639.96     29.90 o
   5   0   4      625.61      583.43     22.53 o
   6   0   4     3608.81     3600.83     62.73 o
   7   0   4      402.92      335.85     29.10 o
   8   0   4     5298.70     5267.53    113.10 o
   9   0   4     3552.47     3510.02     88.80 o
  10   0   4      851.18      774.75     45.01 o
  11   0   4     1482.86     1479.10     72.98 o
  12   0   4     1894.53     1834.70     78.66 o
  13   0   4      186.94      131.17     36.07 o
  14   0   4      262.88      345.92     75.37 o
  15   0   4        3.05        6.69     36.36 o
 -19   1   4      511.64      584.92     36.06 o
 -18   1   4     2702.82     3005.31     65.30 o
 -17   1   4     2526.70     2634.17     59.56 o
 -16   1   4      561.67      522.59     30.75 o
 -15   1   4     1112.01     1070.00     37.96 o
 -14   1   4     1615.60     1445.89     40.85 o
 -13   1   4      100.95       48.83     17.52 o
 -12   1   4      349.16      301.91     18.42 o
 -11   1   4      127.70      130.34     14.74 o
 -10   1   4     2866.81     2814.98     43.43 o
  -9   1   4     7024.42     6863.65     82.04 o
  -8   1   4      299.10      286.33     11.53 o
  -7   1   4     9348.24     9291.69     77.74 o
  -6   1   4    10238.97     9978.72     82.38 o
  -5   1   4       64.41       93.31      8.42 o
  -4   1   4     5875.65     6002.30     52.02 o
  -3   1   4       62.36       49.57      5.59 o
  -2   1   4        3.47        3.33      4.56 o
  -1   1   4     1978.85     1922.59     22.36 o
   0   1   4     1674.70     1805.93     20.87 o
   1   1   4      688.09      594.12     11.71 o
   2   1   4     6779.48     6498.63     56.82 o
   3   1   4      657.99      694.23     13.22 o
   4   1   4     8086.41     8031.40     74.64 o
   5   1   4     1406.77     1413.90     24.45 o
   6   1   4      120.10      109.82     12.24 o
   7   1   4      645.39      621.80     21.30 o
   8   1   4      237.97      215.25     20.72 o
   9   1   4      700.03      759.13     29.85 o
  10   1   4     1597.30     1596.08     42.83 o
  11   1   4       38.01       39.36     20.46 o
  12   1   4       21.96       30.19     21.56 o
  13   1   4      905.65      949.92     53.88 o
  14   1   4      192.00      195.63     27.93 o
  15   1   4      536.63      479.12     33.91 o
 -19   2   4       12.35       54.55     29.52 o
 -18   2   4      131.60      142.76     28.06 o
 -17   2   4      153.20      149.79     25.23 o
 -16   2   4       28.65       -4.20     23.48 o
 -15   2   4      435.23      415.66     28.41 o
 -14   2   4      208.01      257.01     23.31 o
 -13   2   4      994.74      940.50     28.91 o
 -12   2   4      653.87      687.81     26.01 o
 -11   2   4     1516.11     1531.47     32.47 o
 -10   2   4     1965.64     1898.12     34.91 o
  -9   2   4     2442.92     2406.71     34.01 o
  -8   2   4      634.94      583.60     15.86 o
  -7   2   4       11.28       13.48      6.75 o
  -6   2   4     1969.10     1960.96     29.69 o
  -5   2   4        6.69       -1.82      4.84 o
  -4   2   4        8.19        8.69      4.86 o
  -3   2   4      126.69      189.26      7.20 o
  -2   2   4     4168.25     4204.42     38.68 o
  -1   2   4      326.76      328.13      8.79 o
   0   2   4     1880.18     1796.13     20.92 o
   1   2   4     3686.54     3787.95     36.11 o
   2   2   4      971.28     1032.19     16.48 o
   3   2   4     2659.03     2847.60     29.81 o
   4   2   4       91.00      109.19      9.59 o
   5   2   4      206.29      164.04     11.15 o
   6   2   4      263.43      293.16     17.17 o
   7   2   4       35.88       26.81     12.21 o
   8   2   4     1414.41     1377.93     36.41 o
   9   2   4      224.54      224.29     21.22 o
  10   2   4        5.45       -4.76     17.81 o
  11   2   4     1665.21     1547.78     43.22 o
  12   2   4       84.99       68.35     21.90 o
  13   2   4       21.18       45.10     22.97 o
  14   2   4      157.21      151.77     27.28 o
  15   2   4        0.61      -11.09     24.22 o
 -19   3   4        5.94      -34.32     34.32 o
 -18   3   4      410.72      475.66     52.18 o
 -17   3   4       16.54        0.45     21.17 o
 -16   3   4        1.29        8.73     20.38 o
 -15   3   4       17.98       11.75     19.11 o
 -14   3   4      109.80      107.03     18.37 o
 -13   3   4       93.72       77.32     16.37 o
 -12   3   4        0.13      -12.88     12.88 o
 -11   3   4      646.01      609.75     22.30 o
 -10   3   4      402.31      426.86     15.98 o
  -9   3   4     2298.33     2204.25     32.45 o
  -8   3   4        1.95       -7.89      7.89 o
  -7   3   4      493.48      548.36     14.87 o
  -6   3   4      158.18      180.94      8.52 o
  -5   3   4      652.01      667.64     14.50 o
  -4   3   4      605.17      659.17     17.04 o
  -3   3   4     2090.26     2220.89     24.81 o
  -2   3   4     1298.19     1405.16     17.81 o
  -1   3   4      485.95      532.59     11.24 o
   0   3   4       67.66       65.14      5.78 o
   1   3   4     1093.21     1105.69     15.77 o
   2   3   4     2696.21     2730.06     31.34 o
   3   3   4     1089.89     1089.53     20.92 o
   4   3   4      237.59      242.67     12.02 o
   5   3   4      380.25      451.35     15.51 o
   6   3   4     1688.43     1726.73     29.28 o
   7   3   4      196.44      198.18     13.66 o
   8   3   4        2.52        3.36     15.38 o
   9   3   4       22.56       26.08     12.32 o
  10   3   4        2.42       31.16     18.37 o
  11   3   4      228.93      249.03     24.75 o
  12   3   4        3.11      -15.92     20.17 o
  13   3   4        7.35        1.79     21.31 o
  14   3   4       23.61       47.15     24.82 o
  15   3   4       33.90       49.33     54.36 o
 -19   4   4      359.73      440.35     49.35 o
 -18   4   4       30.21       35.71     31.26 o
 -17   4   4      266.82      320.75     28.34 o
 -16   4   4      580.96      582.39     31.56 o
 -15   4   4       46.84       34.49     17.74 o
 -14   4   4     2545.19     2347.46     45.28 o
 -13   4   4     1602.29     1604.37     36.62 o
 -12   4   4       24.35       52.39     14.76 o
 -11   4   4      447.01      468.65     20.51 o
 -10   4   4     6301.14     6158.03     69.20 o
  -9   4   4        6.95        4.50      9.00 o
  -8   4   4       54.44       54.12      9.37 o
  -7   4   4       67.76       61.16      8.74 o
  -6   4   4     2542.49     2644.53     34.05 o
  -5   4   4      238.55      208.55     10.22 o
  -4   4   4      119.42      112.50      6.59 o
  -3   4   4     2930.44     2839.61     35.30 o
  -2   4   4     4791.21     4707.61     50.18 o
  -1   4   4      496.31      491.19     11.11 o
   0   4   4     2882.28     2757.60     28.53 o
   1   4   4       59.57       83.97      6.25 o
   2   4   4     2826.55     2936.30     37.14 o
   3   4   4     1015.82     1043.02     20.95 o
   4   4   4      499.41      566.10     16.92 o
   5   4   4        8.38        6.91      9.07 o
   6   4   4     2574.90     2677.01     38.45 o
   7   4   4      508.48      476.03     20.22 o
   8   4   4      758.40      820.39     26.17 o
   9   4   4      880.85      919.38     25.01 o
  10   4   4      514.01      505.94     20.85 o
  11   4   4      646.10      632.93     31.08 o
  12   4   4      350.00      374.69     28.48 o
  13   4   4      158.01      161.44     26.05 o
  14   4   4      324.66      295.54     29.80 o
  15   4   4      100.91      115.16     41.47 o
 -19   5   4      488.50      502.48     68.19 o
 -18   5   4     1149.50     1145.06     64.46 o
 -17   5   4     1588.04     1560.97     64.50 o
 -16   5   4      639.11      665.24     29.57 o
 -15   5   4     1828.78     1722.71     40.90 o
 -14   5   4     2683.65     2540.72     63.93 o
 -13   5   4       68.45       41.05     15.82 o
 -12   5   4      646.58      610.91     23.97 o
 -11   5   4      323.78      325.21     16.55 o
 -10   5   4     9015.54     8690.46     91.90 o
  -9   5   4     5150.97     5160.77     59.85 o
  -8   5   4     1035.35     1053.17     22.21 o
  -7   5   4     3879.24     3629.14     44.43 o
  -6   5   4     8161.03     8376.57     93.43 o
  -5   5   4     1952.95     1879.18     34.68 o
  -4   5   4     1197.57     1233.97     16.83 o
  -3   5   4     2866.82     2700.19     28.20 o
  -2   5   4     1127.42     1113.33     16.18 o
  -1   5   4       29.54       33.68      5.71 o
   0   5   4     1065.76     1078.49     23.40 o
   1   5   4    12960.14    13068.86    115.19 o
   2   5   4     1249.83     1114.49     21.59 o
   3   5   4     3594.13     3630.67     44.89 o
   4   5   4     1280.97     1278.99     28.40 o
   5   5   4     6541.63     6573.57     72.42 o
   6   5   4       16.46       17.50     10.31 o
   7   5   4        6.99        2.74     12.25 o
   8   5   4      248.80      274.39     16.22 o
   9   5   4      106.46      101.78     19.60 o
  10   5   4      252.19      278.17     17.79 o
  11   5   4      127.32      139.27     16.97 o
  12   5   4      418.96      454.76     29.58 o
  13   5   4     1071.16     1130.96     55.64 o
  14   5   4      396.00      354.23     31.38 o
  15   5   4      404.07      401.27     47.52 o
 -18   6   4      922.53      925.14     46.62 o
 -17   6   4     1565.86     1602.30     47.54 o
 -16   6   4      726.84      762.67     31.28 o
 -15   6   4      299.48      256.75     22.62 o
 -14   6   4     3880.47     3907.44     61.96 o
 -13   6   4     4464.35     4282.76     64.06 o
 -12   6   4     1729.15     1652.84     32.20 o
 -11   6   4     2259.76     2267.97     37.06 o
 -10   6   4      365.48      415.26     17.13 o
  -9   6   4      386.50      380.80     15.94 o
  -8   6   4      339.61      344.37     20.48 o
  -7   6   4       46.73       33.96      9.23 o
  -6   6   4     2347.77     2253.69     44.53 o
  -5   6   4      348.40      331.41     12.47 o
  -4   6   4     1426.45     1420.27     20.47 o
  -3   6   4     7309.10     7197.31     67.28 o
  -2   6   4     3202.84     3130.91     32.67 o
  -1   6   4      824.97      726.32     13.55 o
   0   6   4      343.21      321.05     11.07 o
   1   6   4    19617.97    19314.63    179.73 o
   2   6   4      272.39      279.09     12.84 o
   3   6   4      107.95       95.77     10.49 o
   4   6   4      293.62      335.58     15.56 o
   5   6   4     3822.46     3778.77     48.46 o
   6   6   4      563.74      541.66     18.60 o
   7   6   4      900.67      901.97     26.80 o
   8   6   4     4205.94     3981.37     53.05 o
   9   6   4     3065.09     3159.44     52.12 o
  10   6   4       25.53       20.92     14.15 o
  11   6   4      877.55      833.36     26.61 o
  12   6   4      818.62      860.26     28.62 o
  13   6   4       84.86       90.81     24.92 o
  14   6   4      112.13       95.38     26.81 o
  15   6   4      207.11      148.95     65.80 o
 -18   7   4     1888.80     1822.38     61.30 o
 -17   7   4      128.51       67.85     25.09 o
 -16   7   4      587.80      589.55     32.81 o
 -15   7   4      507.44      484.74     26.66 o
 -14   7   4      309.17      309.53     22.76 o
 -13   7   4      239.11      247.25     20.62 o
 -12   7   4        4.68        5.31     13.01 o
 -11   7   4       51.03       75.54     13.46 o
 -10   7   4       14.37       13.15     11.31 o
  -9   7   4     5262.49     5045.24     60.22 o
  -8   7   4      259.92      243.59     13.86 o
  -7   7   4     6825.52     6727.84     73.16 o
  -6   7   4     3565.00     3556.84     53.66 o
  -5   7   4      182.30      188.67     11.22 o
  -4   7   4     2014.87     2033.71     29.27 o
  -3   7   4       36.75       20.61      6.60 o
  -2   7   4     1934.81     1973.51     23.53 o
  -1   7   4        2.92       10.48      6.59 o
   0   7   4      471.19      490.53     13.33 o
   1   7   4     2488.57     2337.95     32.99 o
   2   7   4     3776.19     3603.24     45.06 o
   3   7   4      191.68      187.77     12.57 o
   4   7   4     1561.21     1462.03     36.78 o
   5   7   4     1729.01     1607.34     29.47 o
   6   7   4      116.19      105.49     12.96 o
   7   7   4      196.93      218.08     17.34 o
   8   7   4     1078.65     1031.57     26.20 o
   9   7   4       95.89       93.70     16.67 o
  10   7   4       94.64       92.88     16.05 o
  11   7   4       42.71       25.14     15.69 o
  12   7   4     1208.45     1237.22     32.85 o
  13   7   4     1448.69     1501.71     41.58 o
  14   7   4       11.83       15.74     28.29 o
 -18   8   4        0.18      -51.44     51.44 o
 -17   8   4      212.37      198.74     28.41 o
 -16   8   4       20.06       10.13     22.86 o
 -15   8   4       43.92       -6.87     18.62 o
 -14   8   4      207.81      243.57     21.67 o
 -13   8   4      185.84      198.59     17.91 o
 -12   8   4        2.52        9.98     13.67 o
 -11   8   4      196.19      206.96     16.94 o
 -10   8   4       26.73       11.17     11.88 o
  -9   8   4      365.67      370.44     16.82 o
  -8   8   4      202.55      178.59     13.51 o
  -7   8   4      262.98      285.33     14.36 o
  -6   8   4      245.35      238.12     13.07 o
  -5   8   4      179.92      168.64     12.66 o
  -4   8   4       29.00        6.73      8.90 o
  -3   8   4      337.59      305.23     10.97 o
  -2   8   4       98.68      103.54      9.59 o
  -1   8   4       91.76       84.69      8.28 o
   0   8   4      168.15      184.45     11.19 o
   1   8   4      772.27      773.85     19.28 o
   2   8   4        0.70        6.94      9.14 o
   3   8   4      236.50      249.61     13.90 o
   4   8   4     1555.67     1498.27     28.77 o
   5   8   4      861.28      820.68     22.43 o
   6   8   4      527.49      508.70     19.10 o
   7   8   4      364.71      310.11     19.25 o
   8   8   4      846.45      816.53     24.70 o
   9   8   4        1.54       -0.28     13.58 o
  10   8   4      116.47       96.49     14.96 o
  11   8   4       15.37       12.85     15.53 o
  12   8   4      121.59      108.84     18.85 o
  13   8   4       86.98      102.80     20.41 o
  14   8   4        0.36       43.67     52.64 o
 -17   9   4      195.31      206.26     35.20 o
 -16   9   4      521.22      598.31     67.09 o
 -15   9   4      191.55      204.83     25.64 o
 -14   9   4      403.40      410.07     25.06 o
 -13   9   4      148.42      148.27     17.48 o
 -12   9   4       80.83       87.52     15.28 o
 -11   9   4       26.38       26.10     13.50 o
 -10   9   4       42.35       51.25     17.45 o
  -9   9   4      107.65      125.65     13.59 o
  -8   9   4      831.75      866.03     23.11 o
  -7   9   4     1288.23     1214.32     25.62 o
  -6   9   4     1397.26     1310.14     29.84 o
  -5   9   4       15.89       25.59     10.22 o
  -4   9   4      134.24      143.23     11.08 o
  -3   9   4      364.19      361.18     15.55 o
  -2   9   4      809.27      860.40     19.46 o
  -1   9   4       23.97       26.97      9.31 o
   0   9   4      733.14      674.31     18.15 o
   1   9   4      141.27      166.87     11.86 o
   2   9   4       16.77        6.10      9.51 o
   3   9   4      466.73      443.76     17.06 o
   4   9   4      229.08      267.95     15.01 o
   5   9   4        3.65       -3.30     10.85 o
   6   9   4      318.31      316.11     17.04 o
   7   9   4        0.86       -1.84     14.89 o
   8   9   4      369.45      372.22     19.41 o
   9   9   4       19.44       32.14     14.97 o
  10   9   4       57.69       43.08     14.29 o
  11   9   4        4.01        5.94     15.55 o
  12   9   4      305.46      360.55     29.27 o
  13   9   4      347.48      371.63     27.13 o
 -17  10   4      524.66      498.29     77.76 o
 -16  10   4      327.42      363.87     30.77 o
 -15  10   4      171.53      174.11     28.58 o
 -14  10   4     1449.05     1390.55     44.90 o
 -13  10   4     1717.60     1659.50     36.67 o
 -12  10   4      972.62      957.55     27.87 o
 -11  10   4     2496.15     2522.04     41.80 o
 -10  10   4       27.77       15.18     12.86 o
  -9  10   4      147.86      137.53     14.41 o
  -8  10   4      955.11      943.00     34.06 o
  -7  10   4      336.21      337.39     16.44 o
  -6  10   4      732.52      719.94     24.26 o
  -5  10   4     1042.73     1074.70     25.90 o
  -4  10   4      381.36      438.25     17.69 o
  -3  10   4     1964.50     2008.89     34.67 o
  -2  10   4     2040.28     2023.01     30.80 o
  -1  10   4      823.53      845.33     22.32 o
   0  10   4       25.79       20.53     10.32 o
   1  10   4     6044.93     5955.27     66.76 o
   2  10   4       34.53       40.91     10.50 o
   3  10   4       52.30       71.22     11.57 o
   4  10   4       90.03       64.19     12.11 o
   5  10   4     1157.26     1094.53     26.13 o
   6  10   4      551.30      621.85     21.88 o
   7  10   4      196.11      203.93     18.67 o
   8  10   4     2162.08     2071.94     38.25 o
   9  10   4     1119.99     1214.55     30.96 o
  10  10   4      104.78      117.38     16.40 o
  11  10   4      287.95      316.34     19.82 o
  12  10   4       89.95       81.52     19.71 o
  13  10   4       11.06       -3.38     30.66 o
 -16  11   4       69.92       47.20     30.92 o
 -15  11   4     3955.14     4232.27     78.63 o
 -14  11   4      219.69      239.25     22.96 o
 -13  11   4        2.15       12.35     15.77 o
 -12  11   4       93.66       88.10     16.28 o
 -11  11   4       13.83       26.48     15.90 o
 -10  11   4     1275.10     1278.43     31.43 o
  -9  11   4     4545.55     4541.63     59.00 o
  -8  11   4      324.65      328.90     19.53 o
  -7  11   4     3820.15     3593.50     48.72 o
  -6  11   4     3459.27     3306.77     45.33 o
  -5  11   4     1037.16     1070.93     30.38 o
  -4  11   4      681.26      706.14     27.55 o
  -3  11   4     1273.28     1279.16     28.26 o
  -2  11   4     1306.86     1253.65     31.48 o
  -1  11   4      244.80      259.79     14.88 o
   0  11   4       20.41        3.98     10.67 o
   1  11   4     6882.78     6723.50     81.97 o
   2  11   4     1338.32     1337.03     27.02 o
   3  11   4      453.97      466.23     18.02 o
   4  11   4     1872.71     1898.48     33.75 o
   5  11   4     2294.56     2155.65     37.12 o
   6  11   4       83.03       95.24     14.25 o
   7  11   4      154.22      183.87     19.90 o
   8  11   4       65.48       66.22     15.67 o
   9  11   4       17.35      -16.22     16.22 o
  10  11   4      579.12      663.52     29.46 o
  11  11   4       28.08       14.99     15.68 o
  12  11   4      564.05      639.43     34.97 o
 -15  12   4       30.11       55.77     25.30 o
 -14  12   4     2462.63     2456.08     51.04 o
 -13  12   4      814.03      831.48     31.61 o
 -12  12   4       53.91       53.00     16.46 o
 -11  12   4     1842.27     1859.56     37.45 o
 -10  12   4      543.08      549.63     27.11 o
  -9  12   4      408.64      417.97     20.18 o
  -8  12   4       42.55       56.96     13.60 o
  -7  12   4      260.50      172.79     16.66 o
  -6  12   4      175.60      201.63     16.54 o
  -5  12   4     1145.69     1068.44     31.34 o
  -4  12   4       18.50       15.93     13.89 o
  -3  12   4     1452.83     1346.09     29.92 o
  -2  12   4     3675.41     3564.73     58.48 o
  -1  12   4       61.37       62.32     15.75 o
   0  12   4     3356.58     3289.83     49.09 o
   1  12   4     1751.92     1639.59     33.15 o
   2  12   4       93.83       91.30     14.13 o
   3  12   4        6.74       11.49     12.53 o
   4  12   4      624.70      603.42     21.06 o
   5  12   4     1484.78     1400.46     30.64 o
   6  12   4      832.00      846.77     25.90 o
   7  12   4       21.11       35.81     14.93 o
   8  12   4     1575.05     1533.69     38.01 o
   9  12   4     1134.29     1107.33     31.60 o
  10  12   4       39.17       28.46     19.30 o
  11  12   4      807.51      786.83     32.41 o
  12  12   4      327.31      309.44     33.89 o
 -15  13   4        5.22      -19.19     42.43 o
 -14  13   4      806.92      785.54     37.72 o
 -13  13   4       49.40       58.49     20.51 o
 -12  13   4        0.83        6.81     16.46 o
 -11  13   4      137.99      134.52     17.98 o
 -10  13   4     2701.06     2608.49     44.50 o
  -9  13   4      678.70      702.40     33.66 o
  -8  13   4       15.19        1.50     13.13 o
  -7  13   4       40.79       56.09     16.52 o
  -6  13   4     1011.54     1000.57     28.56 o
  -5  13   4       35.63       45.57     15.58 o
  -4  13   4      138.65      143.88     15.37 o
  -3  13   4       17.78       23.84     14.25 o
  -2  13   4       21.51       29.66     19.17 o
  -1  13   4        8.84        0.61     13.58 o
   0  13   4        1.74      -11.20     11.20 o
   1  13   4     1505.75     1446.94     32.04 o
   2  13   4     1103.48     1058.54     28.54 o
   3  13   4      228.51      225.45     19.81 o
   4  13   4     1072.78     1093.25     30.12 o
   5  13   4      597.68      641.53     22.85 o
   6  13   4       36.90       28.08     14.15 o
   7  13   4       51.31       40.69     15.61 o
   8  13   4      449.54      393.05     25.73 o
   9  13   4      531.43      531.56     27.91 o
  10  13   4       27.34       37.05     20.47 o
  11  13   4       34.77       41.49     22.75 o
 -14  14   4       50.91       20.99     25.64 o
 -13  14   4        4.83       -1.95     23.94 o
 -12  14   4      176.65      231.45     23.43 o
 -11  14   4      627.56      693.83     32.64 o
 -10  14   4      798.41      806.41     36.26 o
  -9  14   4       32.27       21.17     18.16 o
  -8  14   4       43.43       67.36     18.21 o
  -7  14   4      939.84      891.89     28.71 o
  -6  14   4      914.78      846.38     27.89 o
  -5  14   4      185.84      162.13     22.28 o
  -4  14   4        7.01       -5.77     21.44 o
  -3  14   4      487.44      495.26     24.43 o
  -2  14   4        2.57       -1.94     14.59 o
  -1  14   4       60.62       43.27     16.16 o
   0  14   4     1503.36     1544.92     38.38 o
   1  14   4       10.29       -5.34     12.48 o
   2  14   4        4.07        7.49     13.14 o
   3  14   4        9.53       -9.11     13.38 o
   4  14   4      371.95      331.28     20.48 o
   5  14   4      102.94      104.45     16.62 o
   6  14   4       26.84       15.01     17.36 o
   7  14   4      145.06      150.22     18.47 o
   8  14   4        2.51       22.06     18.00 o
   9  14   4        0.19      -21.96     21.96 o
  10  14   4        6.63        2.97     19.70 o
  11  14   4       49.67      -11.37     42.47 o
 -14  15   4      184.00      196.21     58.02 o
 -13  15   4        1.20      -24.29     24.29 o
 -12  15   4        9.44      -14.67     23.03 o
 -11  15   4      271.10      287.12     23.97 o
 -10  15   4      133.82      144.66     18.48 o
  -9  15   4       83.57      102.12     18.95 o
  -8  15   4      380.36      351.02     27.02 o
  -7  15   4      261.29      259.65     20.48 o
  -6  15   4      962.25      933.43     29.88 o
  -5  15   4      144.83      219.27     31.08 o
  -4  15   4      279.35      300.39     22.63 o
  -3  15   4        4.01      -14.68     14.68 o
  -2  15   4        0.45       10.17     16.20 o
  -1  15   4      114.19      104.41     18.17 o
   0  15   4       48.91       43.90     16.37 o
   1  15   4      635.40      652.34     28.15 o
   2  15   4        5.11      -13.34     13.34 o
   3  15   4       58.66       52.18     15.64 o
   4  15   4     1925.16     1893.76     40.61 o
   5  15   4      153.65      156.11     18.42 o
   6  15   4       10.07      -17.36     17.36 o
   7  15   4        6.39        6.34     18.73 o
   8  15   4      172.40      177.04     21.95 o
   9  15   4       37.76       79.20     28.60 o
  10  15   4      523.61      468.38     73.58 o
 -13  16   4      155.23       76.57     53.84 o
 -12  16   4       37.87       43.68     25.23 o
 -11  16   4     1269.57     1253.23     61.11 o
 -10  16   4      402.07      442.88     29.75 o
  -9  16   4        8.97       22.81     23.66 o
  -8  16   4       70.12       64.08     26.31 o
  -7  16   4        9.87       -1.11     16.57 o
  -6  16   4      140.68      113.23     18.83 o
  -5  16   4      461.20      545.76     31.99 o
  -4  16   4       22.14       19.91     17.56 o
  -3  16   4      843.76      896.06     32.98 o
  -2  16   4     2544.59     2538.05     51.83 o
  -1  16   4      118.32      140.14     19.55 o
   0  16   4      224.56      248.10     27.67 o
   1  16   4      593.73      610.38     28.22 o
   2  16   4       80.17       76.76     18.21 o
   3  16   4        1.52       23.50     15.51 o
   4  16   4      157.49      161.57     19.82 o
   5  16   4       19.12       18.45     18.26 o
   6  16   4      570.63      656.44     37.93 o
   7  16   4      121.06      115.39     22.83 o
   8  16   4      766.01      745.94     65.28 o
 -11  17   4       23.79       14.67     35.17 o
 -10  17   4      757.24      723.03     42.57 o
  -9  17   4      687.75      729.03     42.15 o
  -8  17   4      293.17      347.55     49.77 o
  -7  17   4      860.34      908.37     32.19 o
  -6  17   4     2400.96     2371.54     61.04 o
  -5  17   4        7.59       -4.57     17.47 o
  -4  17   4       19.64       49.44     19.51 o
  -3  17   4     1218.80     1196.69     37.40 o
  -2  17   4      440.58      466.59     26.95 o
  -1  17   4      289.56      236.99     22.63 o
   0  17   4        4.36       14.67     17.68 o
   1  17   4      452.89      491.11     37.04 o
   2  17   4     1092.47     1137.79     37.50 o
   3  17   4       59.92       45.12     16.87 o
   4  17   4     1416.36     1525.76     44.18 o
   5  17   4       81.08       70.94     24.51 o
   6  17   4       28.73       37.35     20.61 o
   7  17   4      238.55      246.90     49.05 o
 -10  18   4      408.37      349.34     68.79 o
  -9  18   4      438.04      412.19     36.35 o
  -8  18   4       61.16       59.09     23.79 o
  -7  18   4      101.33      114.14     22.62 o
  -6  18   4      704.93      711.07     37.98 o
  -5  18   4      147.61      162.35     22.66 o
  -4  18   4      146.15      131.56     22.29 o
  -3  18   4       28.73       12.35     19.13 o
  -2  18   4     1946.56     1955.87     48.30 o
  -1  18   4        4.50      -17.18     17.18 o
   0  18   4      566.60      604.71     30.09 o
   1  18   4      196.32      187.08     23.18 o
   2  18   4        0.49       -3.33     18.75 o
   3  18   4        4.76       16.24     35.83 o
   4  18   4        9.14       -9.64     22.08 o
   5  18   4      205.96      213.59     57.43 o
   6  18   4       41.06       29.02     31.65 o
  -9  19   4       10.10      -34.70     51.44 o
  -7  19   4      413.74      417.67     80.16 o
  -6  19   4      329.59      302.82     26.70 o
  -5  19   4      399.53      440.75     29.40 o
  -4  19   4      324.44      398.49     44.21 o
  -3  19   4       52.36      106.99     24.29 o
  -2  19   4      158.06      176.64     23.96 o
  -1  19   4      281.79      246.87     25.47 o
   0  19   4        0.13      -16.83     19.50 o
   1  19   4        1.32       -3.56     18.98 o
   2  19   4       20.25       24.77     23.12 o
   3  19   4       54.44       44.64     80.76 o
   4  19   4       59.02        5.38     42.47 o
   5  19   4       91.84       46.66     45.46 o
  -5  20   4       60.18       46.06     26.13 o
  -4  20   4      180.49      157.54     29.25 o
  -3  20   4        7.23        8.33     23.87 o
  -2  20   4      195.73      209.96     29.90 o
  -1  20   4       69.78       70.27     23.57 o
   0  20   4       16.88       -4.26     29.29 o
 -19   1   5      616.85      644.46    111.26 o
 -18   1   5       27.01       52.33     25.43 o
 -17   1   5        5.56       13.17     33.41 o
 -16   1   5      266.25      347.09     28.91 o
 -15   1   5       39.35       30.39     50.97 o
 -14   1   5      491.94      472.06     28.86 o
 -13   1   5       96.85      139.51     20.97 o
 -12   1   5     1112.94     1086.09     35.13 o
 -11   1   5      389.17      448.43     24.09 o
 -10   1   5     1118.84     1073.31     27.24 o
  -9   1   5      831.57      855.10     23.73 o
  -8   1   5     2171.05     2162.87     31.75 o
  -7   1   5       45.33       52.33      8.05 o
  -6   1   5       27.82       32.92      6.82 o
  -5   1   5       61.53       50.33      6.97 o
  -4   1   5       39.78       54.62      7.03 o
  -3   1   5      810.72      781.62     14.50 o
  -2   1   5      181.03      208.36      8.83 o
  -1   1   5     3762.72     3916.18     38.50 o
   0   1   5      647.44      615.67     13.42 o
   1   1   5      905.23      879.92     15.63 o
   2   1   5     2568.04     2530.25     28.63 o
   3   1   5      191.87      210.64     12.32 o
   4   1   5      813.02      828.32     22.85 o
   5   1   5      223.45      213.51     27.70 o
   6   1   5      339.34      339.57     21.44 o
   7   1   5      767.25      710.39     31.50 o
   8   1   5      107.34      112.14     19.73 o
   9   1   5       12.34      -11.30     18.13 o
  10   1   5      538.74      517.91     30.41 o
  11   1   5     1117.18     1083.43     40.88 o
  12   1   5     1364.19     1328.41     57.76 o
  13   1   5      894.48      830.66     46.05 o
 -19   2   5      519.74      511.45     73.58 o
 -18   2   5      624.53      694.43     47.32 o
 -17   2   5      764.41      861.16     38.80 o
 -16   2   5     2640.61     2796.97     61.57 o
 -15   2   5     2861.23     2658.59     58.79 o
 -14   2   5     2763.90     2521.97     55.21 o
 -13   2   5     1540.36     1452.72     40.79 o
 -12   2   5      704.34      733.00     29.89 o
 -11   2   5       46.64       71.50     14.63 o
 -10   2   5     4008.62     3864.20     63.49 o
  -9   2   5      357.03      344.37     18.08 o
  -8   2   5     2301.19     2292.97     32.86 o
  -7   2   5     3895.13     3874.82     41.96 o
  -6   2   5     1547.88     1572.85     22.82 o
  -5   2   5     7362.72     7264.13     63.59 o
  -4   2   5     2409.35     2265.08     25.87 o
  -3   2   5      261.16      229.03      8.96 o
  -2   2   5      976.54     1006.86     16.46 o
  -1   2   5     1732.48     1703.98     21.94 o
   0   2   5      351.40      369.07     10.78 o
   1   2   5        3.86       -5.90      5.90 o
   2   2   5       18.02        7.42      8.36 o
   3   2   5     5149.46     5052.56     57.61 o
   4   2   5     5481.36     5584.33     63.23 o
   5   2   5       27.91       20.37     14.17 o
   6   2   5     1309.15     1190.74     33.95 o
   7   2   5     1158.97     1233.88     40.38 o
   8   2   5      198.67      228.54     21.96 o
   9   2   5       45.76       45.63     19.96 o
  10   2   5      131.89       99.84     22.48 o
  11   2   5        1.57       -9.81     21.38 o
  12   2   5      115.96      164.44     26.31 o
  13   2   5      168.86      139.04     33.76 o
 -19   3   5      546.55      287.13     64.60 o
 -18   3   5      429.94      448.43     53.70 o
 -17   3   5      186.87      217.58     27.41 o
 -16   3   5        3.72      -20.32     29.70 o
 -15   3   5       59.27       42.67     21.67 o
 -14   3   5     1364.33     1339.74     44.64 o
 -13   3   5      113.40      178.67     21.68 o
 -12   3   5     3340.16     3125.48     51.62 o
 -11   3   5     6688.98     6363.49     81.78 o
 -10   3   5      415.36      394.09     22.01 o
  -9   3   5     5486.42     5459.10     62.13 o
  -8   3   5     6899.02     6680.97     71.85 o
  -7   3   5       98.61       91.41      9.80 o
  -6   3   5      332.35      365.48     13.23 o
  -5   3   5     1866.46     1873.14     25.01 o
  -4   3   5     3193.74     3146.28     32.75 o
  -3   3   5     1162.58     1044.34     16.84 o
  -2   3   5     3532.93     3575.64     36.10 o
  -1   3   5     1369.96     1255.95     18.56 o
   0   3   5     7150.12     7090.51     62.97 o
   1   3   5      535.36      538.79     16.05 o
   2   3   5     2245.07     2117.11     31.56 o
   3   3   5     3860.50     3854.08     47.67 o
   4   3   5      216.65      218.36     19.40 o
   5   3   5      139.04      114.26     16.33 o
   6   3   5        0.63        5.91     12.67 o
   7   3   5      793.85      707.60     29.57 o
   8   3   5     2334.61     2372.37     92.56 o
   9   3   5      255.12      241.05     26.08 o
  10   3   5     1260.34     1188.57     53.10 o
  11   3   5     3013.72     3185.71     82.56 o
  12   3   5       43.75        7.12     23.31 o
  13   3   5      111.80      108.26     41.27 o
 -18   4   5      760.11      788.27     39.34 o
 -17   4   5      601.57      580.13     34.74 o
 -16   4   5      662.75      611.54     33.65 o
 -15   4   5     3167.54     3024.64     63.02 o
 -14   4   5      172.66      178.66     20.40 o
 -13   4   5       38.88       34.00     16.26 o
 -12   4   5     2580.47     2570.21     57.35 o
 -11   4   5       16.38       14.14     13.92 o
 -10   4   5     1609.40     1604.13     40.42 o
  -9   4   5      896.03      897.47     22.07 o
  -8   4   5     4827.19     4794.20     63.62 o
  -7   4   5     3889.86     3794.85     46.36 o
  -6   4   5     1031.41     1075.61     21.46 o
  -5   4   5     1447.56     1447.57     24.41 o
  -4   4   5     7580.06     7499.81     65.91 o
  -3   4   5       23.54       12.83      6.56 o
  -2   4   5       13.51       21.67      8.22 o
  -1   4   5     1121.33     1155.07     17.97 o
   0   4   5       10.63        6.33      7.37 o
   1   4   5     2034.99     1966.68     30.12 o
   2   4   5       82.75       91.78     10.43 o
   3   4   5      983.97      914.32     25.50 o
   4   4   5     1620.86     1528.73     28.20 o
   5   4   5       18.18       27.89     10.86 o
   6   4   5     2115.20     2095.00     39.06 o
   7   4   5     1508.68     1461.14     34.16 o
   8   4   5       33.82       38.88     18.30 o
   9   4   5      204.41      152.03     22.28 o
  10   4   5      130.73      157.10     23.61 o
  11   4   5        4.35       25.21     21.64 o
  12   4   5       66.57       84.82     27.63 o
  13   4   5      285.84      290.28     30.65 o
 -18   5   5        7.72       31.10     29.82 o
 -17   5   5        1.11       -9.22     23.12 o
 -16   5   5       96.31       43.65     23.08 o
 -15   5   5      288.84      322.61     24.41 o
 -14   5   5       35.42       31.18     17.42 o
 -13   5   5      306.09      261.62     20.88 o
 -12   5   5      246.73      257.87     26.37 o
 -11   5   5     1952.17     1930.36     38.50 o
 -10   5   5        4.31       14.05     13.31 o
  -9   5   5       31.52       13.47     11.37 o
  -8   5   5      796.87      794.58     20.58 o
  -7   5   5     1610.85     1679.92     28.11 o
  -6   5   5     1813.12     1843.40     28.99 o
  -5   5   5       83.10       84.51      9.74 o
  -4   5   5      628.08      628.34     16.85 o
  -3   5   5      524.47      514.34     12.89 o
  -2   5   5        3.69       -3.38      6.40 o
  -1   5   5      216.97      221.42     10.75 o
   0   5   5     2621.64     2614.85     35.86 o
   1   5   5      404.21      432.10     18.86 o
   2   5   5       56.34       38.55     10.22 o
   3   5   5       53.37       47.80     10.79 o
   4   5   5        3.06        6.31     10.47 o
   5   5   5       30.77       40.23     11.58 o
   6   5   5       15.34       13.68     11.84 o
   7   5   5      294.10      313.22     30.19 o
   8   5   5      272.99      257.33     20.35 o
   9   5   5       16.41       17.29     19.50 o
  10   5   5       39.08       47.07     21.56 o
  11   5   5      530.61      537.94     31.87 o
  12   5   5      257.95      244.15     30.25 o
  13   5   5        0.87        5.33     35.27 o
 -18   6   5        1.23      -44.86     44.86 o
 -17   6   5      354.56      392.89     47.75 o
 -16   6   5       73.82       69.34     23.98 o
 -15   6   5       89.69      122.79     20.97 o
 -14   6   5      209.97      212.37     21.58 o
 -13   6   5        6.31       11.29     16.56 o
 -12   6   5       28.76       25.96     15.81 o
 -11   6   5      176.68      222.06     18.48 o
 -10   6   5      174.05      149.40     13.95 o
  -9   6   5       92.77      119.25     16.31 o
  -8   6   5       57.15       71.97     11.36 o
  -7   6   5      139.29      133.76     11.73 o
  -6   6   5      384.55      476.86     15.91 o
  -5   6   5      627.75      678.88     18.39 o
  -4   6   5      308.85      347.66     13.48 o
  -3   6   5      449.28      464.80     13.59 o
  -2   6   5      594.52      639.69     16.11 o
  -1   6   5      556.36      571.46     16.78 o
   0   6   5      512.46      519.28     16.36 o
   1   6   5       85.14       94.68     11.12 o
   2   6   5      304.59      312.38     14.94 o
   3   6   5      147.23      155.98     13.10 o
   4   6   5       49.86       46.29     11.47 o
   5   6   5      252.06      240.36     15.51 o
   6   6   5        7.74        6.08     12.00 o
   7   6   5       48.41       62.50     16.26 o
   8   6   5      638.88      619.47     25.70 o
   9   6   5       47.16       44.19     17.55 o
  10   6   5      204.10      254.63     38.59 o
  11   6   5      649.96      656.26     34.69 o
  12   6   5        0.11       -3.48     24.18 o
  13   6   5        1.93        8.45     38.67 o
 -18   7   5       16.95       53.24     52.64 o
 -17   7   5        5.91      -18.46     22.46 o
 -16   7   5      160.76      159.52     23.13 o
 -15   7   5      261.35      258.25     23.74 o
 -14   7   5      400.43      416.34     25.19 o
 -13   7   5      136.72      167.28     19.78 o
 -12   7   5      256.96      301.15     23.36 o
 -11   7   5     2320.33     2333.86     38.97 o
 -10   7   5      995.38      986.85     31.61 o
  -9   7   5      768.94      795.84     28.30 o
  -8   7   5     1412.51     1345.81     31.64 o
  -7   7   5      139.29      160.33     12.51 o
  -6   7   5      254.86      268.53     17.66 o
  -5   7   5       24.18        7.21      8.96 o
  -4   7   5      466.11      498.03     15.80 o
  -3   7   5      556.60      553.22     21.01 o
  -2   7   5       17.02        8.84      8.47 o
  -1   7   5     2413.89     2465.21     35.13 o
   0   7   5     1576.97     1535.68     27.41 o
   1   7   5      296.33      331.34     15.19 o
   2   7   5     3779.86     3744.15     48.60 o
   3   7   5      735.70      719.53     23.85 o
   4   7   5      107.97      111.10     13.06 o
   5   7   5        2.89       -2.14     11.51 o
   6   7   5      129.55      114.66     14.56 o
   7   7   5      222.42      223.47     16.88 o
   8   7   5      630.08      677.23     27.16 o
   9   7   5      254.42      260.76     21.81 o
  10   7   5      152.59      180.25     18.79 o
  11   7   5     1085.97     1139.63     41.52 o
  12   7   5       29.20        4.38     24.31 o
  13   7   5      159.83      116.24     39.65 o
 -17   8   5       89.66       79.24     30.67 o
 -16   8   5     3418.93     3445.07     69.68 o
 -15   8   5     3981.36     3955.27     66.12 o
 -14   8   5      383.64      492.21     26.61 o
 -13   8   5     1165.24     1175.94     39.11 o
 -12   8   5     1660.26     1524.81     37.21 o
 -11   8   5        0.97      -12.66     12.66 o
 -10   8   5      473.19      469.03     19.82 o
  -9   8   5      549.66      535.33     24.71 o
  -8   8   5     1191.28     1160.11     25.50 o
  -7   8   5     1619.86     1495.10     40.61 o
  -6   8   5     1751.06     1763.77     29.80 o
  -5   8   5     3854.64     3860.02     55.06 o
  -4   8   5     3648.72     3581.35     50.65 o
  -3   8   5      798.29      766.98     23.22 o
  -2   8   5      694.90      697.15     23.30 o
  -1   8   5     2334.49     2392.72     47.19 o
   0   8   5     2664.26     2656.10     41.94 o
   1   8   5     4132.84     4124.72     61.75 o
   2   8   5      823.03      812.75     22.45 o
   3   8   5      119.28      101.19     12.77 o
   4   8   5     2468.50     2366.44     38.45 o
   5   8   5      820.55      815.13     24.92 o
   6   8   5      751.64      762.76     26.33 o
   7   8   5     1199.98     1210.12     29.72 o
   8   8   5       18.13        6.34     14.72 o
   9   8   5     1593.05     1460.23     38.03 o
  10   8   5       30.88        3.26     21.09 o
  11   8   5        8.05        7.79     19.80 o
  12   8   5       96.18      141.80     32.01 o
 -17   9   5       27.81       11.94     36.79 o
 -16   9   5      186.19      190.83     24.75 o
 -15   9   5      673.25      705.47     31.65 o
 -14   9   5     1028.54      966.55     34.25 o
 -13   9   5      183.66      178.14     21.06 o
 -12   9   5     1979.89     2017.18     38.68 o
 -11   9   5     3049.55     3029.69     46.83 o
 -10   9   5      304.59      299.59     17.84 o
  -9   9   5     2365.06     2364.05     69.03 o
  -8   9   5     3745.63     3659.51     54.70 o
  -7   9   5     1137.28     1030.18     24.52 o
  -6   9   5      181.43      182.99     13.54 o
  -5   9   5     1384.36     1374.39     29.77 o
  -4   9   5      778.01      787.58     23.45 o
  -3   9   5     1000.84      997.22     25.18 o
  -2   9   5       21.25       31.49     13.04 o
  -1   9   5     1606.04     1614.41     38.09 o
   0   9   5     2612.08     2615.98     45.61 o
   1   9   5     6068.64     5990.86     75.58 o
   2   9   5      134.99      139.12     13.62 o
   3   9   5     3057.24     2886.61     42.91 o
   4   9   5        3.57        7.95     11.88 o
   5   9   5      783.17      749.89     31.34 o
   6   9   5      670.92      686.69     23.62 o
   7   9   5      869.14      829.60     26.09 o
   8   9   5     1681.52     1581.46     34.66 o
   9   9   5      210.77      224.93     22.41 o
  10   9   5      166.05      172.13     25.61 o
  11   9   5      613.35      656.77     32.78 o
  12   9   5       96.26       74.43     29.10 o
 -16  10   5     1938.55     1855.85     53.22 o
 -15  10   5      484.54      508.56     29.49 o
 -14  10   5       16.60       11.73     19.61 o
 -13  10   5      479.13      512.77     26.97 o
 -12  10   5     1442.93     1445.45     36.65 o
 -11  10   5      263.56      300.24     19.36 o
 -10  10   5      463.91      444.70     20.35 o
  -9  10   5       26.83       32.54     13.29 o
  -8  10   5      391.63      402.14     20.50 o
  -7  10   5      913.17      982.76     24.74 o
  -6  10   5      614.10      523.80     21.02 o
  -5  10   5     1367.44     1259.29     29.37 o
  -4  10   5      230.61      216.54     15.97 o
  -3  10   5      372.54      365.22     20.42 o
  -2  10   5       20.73       35.02     16.84 o
  -1  10   5     1268.64     1218.42     32.22 o
   0  10   5      356.99      346.29     21.71 o
   1  10   5     3547.31     3473.46     52.20 o
   2  10   5     2075.51     2039.54     40.35 o
   3  10   5      663.67      686.46     22.14 o
   4  10   5      848.87      750.70     23.51 o
   5  10   5       22.91        2.90     13.00 o
   6  10   5      178.59      187.67     17.25 o
   7  10   5      262.34      287.79     31.67 o
   8  10   5      687.42      653.84     30.50 o
   9  10   5        5.29       -3.36     16.23 o
  10  10   5      169.39      152.98     26.01 o
  11  10   5      445.23      446.76     25.25 o
  12  10   5        1.23       15.05     35.27 o
 -16  11   5       42.51       41.98     37.20 o
 -15  11   5       18.87      -22.90     22.90 o
 -14  11   5      367.65      350.43     25.94 o
 -13  11   5      459.73      505.42     24.60 o
 -12  11   5        2.06        0.37     15.82 o
 -11  11   5        2.09        6.51     14.97 o
 -10  11   5      174.49      171.40     18.72 o
  -9  11   5      608.21      577.72     22.18 o
  -8  11   5       29.68       10.21     14.05 o
  -7  11   5     1295.40     1124.48     29.67 o
  -6  11   5      304.85      272.53     17.96 o
  -5  11   5       98.97       92.69     14.38 o
  -4  11   5      113.28      100.98     16.05 o
  -3  11   5       52.56       77.34     15.22 o
  -2  11   5       65.26       56.62     15.22 o
  -1  11   5        4.83       -4.92     13.82 o
   0  11   5        0.24      -11.67     11.67 o
   1  11   5     1149.81     1126.47     29.22 o
   2  11   5      245.67      276.94     18.53 o
   3  11   5      744.23      725.81     27.60 o
   4  11   5       65.57       66.72     13.98 o
   5  11   5       48.70       43.71     14.28 o
   6  11   5       89.75       49.28     19.65 o
   7  11   5      147.62      148.64     19.71 o
   8  11   5        2.62      -15.37     15.37 o
   9  11   5        0.61        0.17     16.42 o
  10  11   5        0.07       30.93     23.76 o
  11  11   5       10.38       38.71     20.77 o
 -15  12   5       85.38       76.30     29.64 o
 -14  12   5       23.67       26.70     22.04 o
 -13  12   5      390.29      404.02     24.20 o
 -12  12   5      175.43      205.76     20.14 o
 -11  12   5        0.34        1.22     15.60 o
 -10  12   5     1265.69     1205.62     34.18 o
  -9  12   5      662.85      670.90     26.48 o
  -8  12   5      142.75      153.61     34.54 o
  -7  12   5     2078.69     2033.56     40.34 o
  -6  12   5       86.70       87.80     15.36 o
  -5  12   5        6.48       22.29     13.60 o
  -4  12   5     1437.85     1393.38     36.35 o
  -3  12   5       66.70       73.04     20.29 o
  -2  12   5       11.93        9.74     14.47 o
  -1  12   5        2.65        4.53     14.86 o
   0  12   5        4.63       17.24     15.45 o
   1  12   5      413.25      466.80     21.37 o
   2  12   5      277.79      299.33     21.44 o
   3  12   5      150.60      198.92     18.15 o
   4  12   5       86.66      112.45     17.12 o
   5  12   5      226.39      253.39     26.06 o
   6  12   5      231.23      228.03     18.81 o
   7  12   5       25.67       41.14     17.98 o
   8  12   5      120.23      129.93     32.37 o
   9  12   5        4.76       -6.36     17.35 o
  10  12   5        5.58      -27.66     42.70 o
 -14  13   5       20.13       -4.64     20.98 o
 -13  13   5       17.81       39.69     18.96 o
 -12  13   5     1871.05     1924.94     41.64 o
 -11  13   5      925.61     1020.28     30.84 o
 -10  13   5       47.65       46.61     21.93 o
  -9  13   5      783.85      876.07     34.12 o
  -8  13   5      963.93     1007.92     37.82 o
  -7  13   5      655.12      647.81     43.67 o
  -6  13   5       57.66       48.53     15.27 o
  -5  13   5      720.92      734.00     30.91 o
  -4  13   5       99.09      135.35     23.53 o
  -3  13   5      865.53      883.63     31.13 o
  -2  13   5      451.56      459.64     29.62 o
  -1  13   5     1191.52     1157.10     34.70 o
   0  13   5      512.14      524.89     25.89 o
   1  13   5      221.94      204.51     21.00 o
   2  13   5     1089.58     1044.20     30.36 o
   3  13   5      157.03      165.87     18.53 o
   4  13   5      427.81      433.56     23.57 o
   5  13   5        4.70       14.05     16.15 o
   6  13   5      199.87      233.24     21.44 o
   7  13   5      511.16      488.97     29.78 o
   8  13   5     1289.30     1376.06     39.00 o
   9  13   5        9.66       14.56     18.22 o
  10  13   5      183.92      172.94     28.02 o
 -14  14   5      163.22      282.39     79.26 o
 -13  14   5      507.52      487.34     31.27 o
 -12  14   5      361.35      407.78     24.68 o
 -11  14   5        6.13       13.82     20.47 o
 -10  14   5       47.63       35.20     18.07 o
  -9  14   5        5.53       -3.25     16.43 o
  -8  14   5     1851.25     1777.46     45.12 o
  -7  14   5     1142.52     1118.56     32.14 o
  -6  14   5      617.72      590.84     31.13 o
  -5  14   5      683.69      723.79     29.62 o
  -4  14   5     1883.57     1848.86     43.93 o
  -3  14   5      112.87      113.75     18.75 o
  -2  14   5       42.94       37.43     17.35 o
  -1  14   5     1033.67     1065.43     41.53 o
   0  14   5       36.86       45.19     17.86 o
   1  14   5        1.66        0.46     16.66 o
   2  14   5      101.88       73.79     18.88 o
   3  14   5     1459.99     1381.24     35.96 o
   4  14   5     1509.97     1548.08     38.21 o
   5  14   5      102.35       67.00     18.38 o
   6  14   5      198.91      196.48     21.60 o
   7  14   5     1988.38     2043.85     51.69 o
   8  14   5       56.29       44.86     20.08 o
   9  14   5        2.64      -28.55     28.55 o
 -13  15   5       17.06       57.43     47.26 o
 -12  15   5     1268.90     1403.45    142.37 o
 -11  15   5      624.64      648.40     37.82 o
 -10  15   5       88.02      147.42     20.83 o
  -9  15   5      667.04      622.54     31.90 o
  -8  15   5     2180.08     2195.23    100.42 o
  -7  15   5      270.58      281.98     23.54 o
  -6  15   5       69.64       64.17     19.18 o
  -5  15   5       88.11       96.26     19.74 o
  -4  15   5       12.97        1.84     17.30 o
  -3  15   5      430.44      448.95     26.48 o
  -2  15   5      100.40      111.35     19.81 o
  -1  15   5      590.01      586.56     28.78 o
   0  15   5     1764.04     1787.13     44.97 o
   1  15   5       42.53       22.54     20.46 o
   2  15   5      141.03      118.72     22.53 o
   3  15   5      699.21      712.14     28.10 o
   4  15   5       52.70       86.99     18.46 o
   5  15   5        0.02        3.00     17.03 o
   6  15   5       39.98       34.57     20.76 o
   7  15   5       27.82       32.75     19.89 o
   8  15   5      434.81      434.29     59.82 o
 -11  16   5       91.61      125.54     24.88 o
 -10  16   5       66.50       52.17     20.39 o
  -9  16   5        0.49       -4.50     22.10 o
  -8  16   5        6.25       15.61     19.31 o
  -7  16   5      453.20      490.64     28.86 o
  -6  16   5       81.20       85.02     20.62 o
  -5  16   5      255.45      236.53     23.93 o
  -4  16   5      954.39     1071.72     36.60 o
  -3  16   5      646.75      725.34     31.73 o
  -2  16   5       72.16       43.29     34.54 o
  -1  16   5      135.06       92.83     20.56 o
   0  16   5       26.06       -3.80     19.94 o
   1  16   5        0.60       14.96     18.71 o
   2  16   5        0.54        8.62     19.27 o
   3  16   5       79.76       93.03     26.17 o
   4  16   5      695.79      718.51     30.20 o
   5  16   5       58.02       45.17     19.04 o
   6  16   5       70.45       39.92     25.78 o
   7  16   5       15.60      -10.77     41.28 o
 -10  17   5        2.89       -1.46     34.62 o
  -9  17   5       26.02        5.23     22.05 o
  -8  17   5       48.34       43.01     21.31 o
  -7  17   5       11.21        2.06     19.73 o
  -6  17   5       11.41       23.35     20.08 o
  -5  17   5      253.44      275.03     25.42 o
  -4  17   5      224.55      250.46     25.00 o
  -3  17   5        1.56       -0.63     18.53 o
  -2  17   5       16.10       18.39     19.86 o
  -1  17   5      122.22      135.40     22.19 o
   0  17   5       16.34       -1.82     18.43 o
   1  17   5       94.87      101.16     24.61 o
   2  17   5       15.64      -14.76     19.59 o
   3  17   5       17.86       42.45     21.04 o
   4  17   5      194.95      209.63     25.51 o
   5  17   5      301.15      415.58     34.99 o
  -8  18   5       37.02        8.91     31.51 o
  -7  18   5       76.08      105.93     27.33 o
  -6  18   5      145.69      139.86     23.87 o
  -5  18   5      279.30      306.24     26.91 o
  -4  18   5      501.63      538.28     31.25 o
  -3  18   5       42.90       46.30     21.49 o
  -2  18   5       96.45      111.39     36.35 o
  -1  18   5      167.94      171.17     23.74 o
   0  18   5        4.32       -5.19     19.89 o
   1  18   5        9.28       15.14     21.08 o
   2  18   5       67.92       82.84     34.25 o
   3  18   5       59.45       64.13     33.83 o
  -6  19   5        0.58      -10.77     41.87 o
  -5  19   5      255.41      360.11     58.62 o
  -4  19   5      457.77      530.86     45.72 o
  -3  19   5       33.92       90.13     33.63 o
  -2  19   5      189.62      205.37     36.59 o
  -1  19   5       83.93       50.25     50.25 o
   0  19   5      502.33      537.77     62.81 o
   1  19   5       31.40       76.57     46.06 o
 -18   0   6     1195.10     1174.25     98.70 o
 -17   0   6     1405.77     1390.92     67.96 o
 -16   0   6       61.33        5.99     31.68 o
 -15   0   6      179.71      125.80     35.46 o
 -14   0   6      795.47      813.20     50.59 o
 -13   0   6      397.14      450.54     40.55 o
 -12   0   6      354.34      380.69     52.34 o
 -11   0   6       18.33       43.06     25.64 o
 -10   0   6      976.75      979.20     45.35 o
  -9   0   6     5878.98     5628.72    116.84 o
  -8   0   6     5078.19     4949.23     81.36 o
  -7   0   6      734.44      755.53     28.29 o
  -6   0   6     9004.91     8927.13    128.71 o
  -5   0   6      552.06      568.28     20.20 o
  -4   0   6      322.05      339.57     18.30 o
  -3   0   6     1339.98     1411.81     30.19 o
  -2   0   6     4053.15     4307.20     61.48 o
  -1   0   6     1472.42     1384.78     30.14 o
   0   0   6      585.32      610.30     27.54 o
   1   0   6      592.28      564.71     24.18 o
   2   0   6     2132.92     1965.78     62.51 o
   3   0   6      180.65      218.04     26.80 o
   4   0   6     4540.11     4214.37     96.82 o
   5   0   6     6108.99     6067.67    293.11 o
   6   0   6     1026.73      944.88     47.58 o
   7   0   6        1.81       14.88     32.30 o
   8   0   6       64.75       80.45     30.02 o
   9   0   6        7.14        5.74     29.82 o
  10   0   6     1931.36     1884.97     73.38 o
  11   0   6      606.05      619.78     52.45 o
 -18   1   6        1.34      -48.45     48.45 o
 -17   1   6      743.16      843.74     40.09 o
 -16   1   6      708.86      765.02     62.60 o
 -15   1   6     1050.41     1072.87     40.54 o
 -14   1   6     1432.97     1421.89     45.85 o
 -13   1   6     2914.14     2950.93     60.06 o
 -12   1   6      122.70      124.14     20.77 o
 -11   1   6     2789.93     2792.25     55.02 o
 -10   1   6     2050.60     1966.27     43.81 o
  -9   1   6     1938.10     1855.67     35.28 o
  -8   1   6      623.72      623.54     22.87 o
  -7   1   6       28.32       18.56     11.24 o
  -6   1   6      245.15      265.29     11.99 o
  -5   1   6     3102.41     3017.84     33.59 o
  -4   1   6     1400.34     1453.54     21.65 o
  -3   1   6       71.83       74.41      8.42 o
  -2   1   6     3757.30     3695.87     38.80 o
  -1   1   6     1286.58     1314.11     20.71 o
   0   1   6      348.38      341.21     13.13 o
   1   1   6     1975.36     1937.79     30.68 o
   2   1   6     1068.92      969.13     30.93 o
   3   1   6      397.82      408.91     22.03 o
   4   1   6      132.33      112.52     17.97 o
   5   1   6      498.35      481.66     26.63 o
   6   1   6     1182.95     1146.87     42.74 o
   7   1   6      310.22      307.72     25.34 o
   8   1   6      247.12      250.37     24.74 o
   9   1   6     1118.58     1099.25     39.99 o
  10   1   6      114.81      126.72     25.52 o
  11   1   6       62.20       65.79     25.83 o
 -18   2   6      393.85      399.59     69.39 o
 -17   2   6      160.94      131.74     27.34 o
 -16   2   6      153.49      185.38     27.06 o
 -15   2   6       76.38      100.95     23.81 o
 -14   2   6      134.80      160.20     23.96 o
 -13   2   6      375.36      396.70     27.59 o
 -12   2   6      454.67      470.11     27.39 o
 -11   2   6        6.37       39.76     17.36 o
 -10   2   6      121.54      122.98     15.74 o
  -9   2   6     1951.19     1876.35     35.96 o
  -8   2   6      197.81      210.18     15.60 o
  -7   2   6     1050.13     1039.07     22.80 o
  -6   2   6      596.87      577.37     17.46 o
  -5   2   6      142.16      151.03     10.49 o
  -4   2   6      245.68      265.48     11.02 o
  -3   2   6        2.45        0.25      7.39 o
  -2   2   6      192.33      208.65     10.42 o
  -1   2   6     2256.33     2222.85     30.26 o
   0   2   6        4.45       -0.26      9.22 o
   1   2   6      802.89      739.51     20.04 o
   2   2   6     1572.22     1506.69     32.64 o
   3   2   6       26.37       31.33     12.63 o
   4   2   6      184.28      189.38     27.21 o
   5   2   6      111.90      117.50     19.26 o
   6   2   6       83.44       68.03     19.07 o
   7   2   6       59.91       51.69     19.50 o
   8   2   6        8.68       29.95     19.53 o
   9   2   6        7.97       19.67     21.38 o
  10   2   6      369.21      422.74     31.30 o
  11   2   6       44.91       34.06     24.20 o
 -18   3   6        0.39      -11.37     53.24 o
 -17   3   6      896.99     1028.47     43.49 o
 -16   3   6       31.74       25.04     23.33 o
 -15   3   6        0.69       -3.30     20.90 o
 -14   3   6       94.94       71.63     22.21 o
 -13   3   6       20.05       13.30     19.43 o
 -12   3   6        6.61       19.15     18.23 o
 -11   3   6      159.57      152.44     17.26 o
 -10   3   6      122.89      166.15     16.29 o
  -9   3   6      268.58      299.56     17.94 o
  -8   3   6      186.32      165.08     15.31 o
  -7   3   6        6.88        3.47      9.69 o
  -6   3   6       10.64       -1.76      9.32 o
  -5   3   6       38.40       25.84      9.68 o
  -4   3   6       23.81       15.86      8.74 o
  -3   3   6      260.53      294.28     11.68 o
  -2   3   6       67.45       84.02      9.90 o
  -1   3   6       27.18       22.88      8.89 o
   0   3   6       80.29       70.66     10.97 o
   1   3   6      578.44      535.64     20.55 o
   2   3   6      121.98      125.99     12.51 o
   3   3   6       46.83       47.19     13.47 o
   4   3   6      239.02      201.50     18.13 o
   5   3   6      126.14      123.35     18.99 o
   6   3   6       13.33       -2.04     17.08 o
   7   3   6      620.71      585.76     30.47 o
   8   3   6        0.26        0.99     19.65 o
   9   3   6        0.22       21.27     21.31 o
  10   3   6       66.28       73.84     26.77 o
  11   3   6       22.99       32.60     24.81 o
 -18   4   6      883.30      804.57     86.14 o
 -17   4   6       63.75        1.93     24.96 o
 -16   4   6      139.05      150.40     26.85 o
 -15   4   6      163.25      230.62     31.77 o
 -14   4   6       94.48      112.39     23.56 o
 -13   4   6       12.90       17.44     19.75 o
 -12   4   6       39.98       62.51     16.68 o
 -11   4   6       75.55       99.03     16.43 o
 -10   4   6      759.92      800.97     26.21 o
  -9   4   6     6275.04     6142.89     78.18 o
  -8   4   6       15.06        0.07     10.58 o
  -7   4   6      783.08      784.11     21.10 o
  -6   4   6      777.21      711.02     19.80 o
  -5   4   6      150.56      173.91     12.16 o
  -4   4   6       99.29      114.60     11.02 o
  -3   4   6     1600.92     1530.35     42.87 o
  -2   4   6      688.24      652.78     17.32 o
  -1   4   6     1995.97     1985.07     31.83 o
   0   4   6        7.05        8.84     10.04 o
   1   4   6     1892.53     1897.42     31.86 o
   2   4   6     1141.51     1134.52     25.16 o
   3   4   6      315.54      347.40     16.56 o
   4   4   6      108.80      112.64     15.35 o
   5   4   6     1673.93     1629.29     35.73 o
   6   4   6      155.78      148.15     21.39 o
   7   4   6      176.13      179.23     23.61 o
   8   4   6       15.85       18.14     20.67 o
   9   4   6        7.43       25.28     21.19 o
  10   4   6       55.47       91.79     24.44 o
  11   4   6      463.63      448.84     33.81 o
 -17   5   6      286.35      334.62     58.09 o
 -16   5   6     3219.54     3346.42    106.68 o
 -15   5   6      364.62      382.89     30.05 o
 -14   5   6     2845.62     2862.44     61.53 o
 -13   5   6     3643.79     3651.00     68.64 o
 -12   5   6      758.57      749.87     30.19 o
 -11   5   6      199.63      213.35     18.94 o
 -10   5   6      343.05      358.62     23.84 o
  -9   5   6      121.63      124.83     18.03 o
  -8   5   6      136.51      165.57     13.50 o
  -7   5   6        4.25       -3.47     10.18 o
  -6   5   6     2554.83     2531.85     40.89 o
  -5   5   6     3448.08     3422.85     44.18 o
  -4   5   6      127.18      145.31     13.43 o
  -3   5   6     1654.54     1667.47     31.53 o
  -2   5   6     6093.41     5785.80    117.47 o
  -1   5   6      312.55      302.55     14.69 o
   0   5   6      490.90      480.01     17.35 o
   1   5   6     2053.29     2044.89     39.55 o
   2   5   6       25.87       36.50     11.63 o
   3   5   6       25.05       14.27     12.93 o
   4   5   6      367.08      362.69     17.96 o
   5   5   6      402.43      387.93     21.58 o
   6   5   6     1170.96     1201.24     40.67 o
   7   5   6       56.10       49.22     20.43 o
   8   5   6      916.38      996.90     38.13 o
   9   5   6      915.58     1004.10     39.53 o
  10   5   6      151.21      141.08     26.77 o
  11   5   6        3.32        8.83     28.41 o
 -17   6   6     2054.51     2117.00    145.36 o
 -16   6   6       35.38       44.23     24.54 o
 -15   6   6       47.68       49.56     23.03 o
 -14   6   6      742.34      704.56     29.95 o
 -13   6   6        4.10       12.69     19.94 o
 -12   6   6     2578.26     2561.84     59.68 o
 -11   6   6       91.00       74.73     16.70 o
 -10   6   6     1098.16     1114.62     30.40 o
  -9   6   6     1751.64     1706.92     31.57 o
  -8   6   6     2153.43     2103.68     35.78 o
  -7   6   6     1277.74     1288.81     28.80 o
  -6   6   6     2063.87     2155.03     33.98 o
  -5   6   6     1277.11     1221.76     28.07 o
  -4   6   6        2.84       -9.39     10.83 o
  -3   6   6      237.41      247.22     15.70 o
  -2   6   6       85.79       84.11     21.00 o
  -1   6   6     2047.85     2016.62     36.43 o
   0   6   6      122.28      133.18     13.34 o
   1   6   6     4769.87     4631.96     57.50 o
   2   6   6     7535.74     7116.22     80.06 o
   3   6   6       47.94       39.91     12.59 o
   4   6   6     1770.76     1765.54     41.51 o
   5   6   6       79.38       98.58     17.04 o
   6   6   6       52.99       53.28     16.71 o
   7   6   6        2.43      -15.04     18.94 o
   8   6   6       72.18       89.73     22.42 o
   9   6   6      157.45      171.23     25.27 o
  10   6   6      462.04      520.42     37.13 o
  11   6   6       17.39       54.27     30.66 o
 -17   7   6       27.59       -2.39     50.25 o
 -16   7   6     1766.29     1746.83     59.78 o
 -15   7   6      125.15      103.20     22.57 o
 -14   7   6       83.21       62.91     20.09 o
 -13   7   6     2612.43     2518.39     58.19 o
 -12   7   6       15.02        8.96     16.23 o
 -11   7   6      444.96      438.04     31.75 o
 -10   7   6     1556.56     1559.71     31.55 o
  -9   7   6        2.82        2.52     12.03 o
  -8   7   6      117.26      132.66     13.78 o
  -7   7   6       99.89       75.67     12.54 o
  -6   7   6     2634.06     2463.77     41.66 o
  -5   7   6      665.52      643.53     22.09 o
  -4   7   6      174.07      172.99     14.99 o
  -3   7   6      982.26      967.88     31.34 o
  -2   7   6      724.30      738.98     26.46 o
  -1   7   6       24.64       15.92     11.80 o
   0   7   6       61.89       55.62     13.15 o
   1   7   6       14.16       25.80     11.73 o
   2   7   6     1666.79     1608.56     31.46 o
   3   7   6     1031.98      987.77     26.10 o
   4   7   6      318.94      302.03     18.21 o
   5   7   6      377.55      374.11     19.76 o
   6   7   6      359.65      357.65     22.44 o
   7   7   6      145.18      145.49     19.66 o
   8   7   6      495.03      494.05     30.55 o
   9   7   6     1430.25     1398.90     50.34 o
  10   7   6       14.33       26.68     24.59 o
 -16   8   6       11.00       31.87     26.36 o
 -15   8   6      147.49      102.28     23.12 o
 -14   8   6      521.56      542.06     32.51 o
 -13   8   6       95.59       84.42     22.39 o
 -12   8   6      268.43      314.53     33.31 o
 -11   8   6      112.02      141.52     21.33 o
 -10   8   6      335.31      322.85     18.63 o
  -9   8   6        3.13       -3.93     12.44 o
  -8   8   6        0.90       -9.17     11.72 o
  -7   8   6      270.55      266.05     17.78 o
  -6   8   6      366.88      428.27     20.01 o
  -5   8   6       51.92       67.33     17.43 o
  -4   8   6        2.43       -6.41     15.80 o
  -3   8   6        0.20      -13.47     13.47 o
  -2   8   6        0.45        3.45     13.71 o
  -1   8   6       73.23       70.51     15.30 o
   0   8   6       39.55        8.87     13.57 o
   1   8   6        7.92       23.12     12.96 o
   2   8   6      375.50      373.66     18.48 o
   3   8   6      143.50      138.37     15.30 o
   4   8   6       36.06       41.42     16.68 o
   5   8   6      198.25      189.65     17.29 o
   6   8   6       53.79       48.33     17.84 o
   7   8   6       64.34       75.85     19.26 o
   8   8   6       79.29       80.00     20.35 o
   9   8   6       56.66       84.61     23.91 o
  10   8   6        2.18       23.02     24.11 o
 -16   9   6       86.77      106.66     27.06 o
 -15   9   6      112.08      108.37     23.40 o
 -14   9   6        3.81        7.37     21.90 o
 -13   9   6      171.11      210.20     25.59 o
 -12   9   6      120.08      174.19     27.80 o
 -11   9   6      530.29      551.30     22.49 o
 -10   9   6       30.87       32.74     14.20 o
  -9   9   6      342.43      372.30     18.87 o
  -8   9   6      130.92       82.10     20.50 o
  -7   9   6      100.79      134.30     16.21 o
  -6   9   6      264.51      293.65     18.71 o
  -5   9   6      634.40      680.14     23.72 o
  -4   9   6      120.07       88.41     16.48 o
  -3   9   6      585.99      658.66     26.15 o
  -2   9   6       77.45       84.12     16.13 o
  -1   9   6        5.00       12.73     15.63 o
   0   9   6      376.60      350.02     21.91 o
   1   9   6      447.91      424.96     23.48 o
   2   9   6      995.68      952.69     35.20 o
   3   9   6      213.50      195.15     18.36 o
   4   9   6       65.06       65.58     15.02 o
   5   9   6       83.31      106.92     16.38 o
   6   9   6       29.29       28.63     15.48 o
   7   9   6       16.67        6.24     18.25 o
   8   9   6      252.61      278.07     24.39 o
   9   9   6      291.71      341.96     26.13 o
  10   9   6       17.84      -13.37     29.15 o
 -16  10   6        9.86       61.61     56.23 o
 -15  10   6      137.71      157.43     24.92 o
 -14  10   6      355.86      364.40     30.40 o
 -13  10   6       55.31       50.91     22.32 o
 -12  10   6      751.46      820.19     42.46 o
 -11  10   6      209.24      207.85     21.80 o
 -10  10   6      250.27      301.60     19.40 o
  -9  10   6      203.68      245.22     19.64 o
  -8  10   6      890.63      902.52     28.53 o
  -7  10   6      716.70      723.36     25.69 o
  -6  10   6     3596.22     3481.67     64.09 o
  -5  10   6        4.60       11.82     15.42 o
  -4  10   6        6.24       -1.25     15.04 o
  -3  10   6      138.58      149.82     18.48 o
  -2  10   6      174.69      155.09     18.68 o
  -1  10   6      179.40      204.05     22.12 o
   0  10   6       75.25      100.12     17.88 o
   1  10   6      719.13      772.28     26.33 o
   2  10   6     2525.03     2462.11     45.29 o
   3  10   6      613.70      580.09     24.74 o
   4  10   6      244.25      286.91     20.81 o
   5  10   6      287.18      317.27     20.44 o
   6  10   6        4.53       12.47     22.92 o
   7  10   6       61.80       45.66     19.36 o
   8  10   6       39.56       28.60     20.04 o
   9  10   6      413.98      438.34     28.44 o
 -15  11   6      151.53      134.25     28.75 o
 -14  11   6     2581.81     2732.20     74.18 o
 -13  11   6     1102.13     1043.08     35.73 o
 -12  11   6      279.52      295.00     21.20 o
 -11  11   6       67.48       75.24     19.19 o
 -10  11   6     1783.92     1809.22     40.55 o
  -9  11   6      216.07      212.19     20.53 o
  -8  11   6      162.52      170.77     18.71 o
  -7  11   6      153.49      146.03     17.64 o
  -6  11   6     1976.59     1862.61     43.10 o
  -5  11   6      865.48      884.33     35.20 o
  -4  11   6      801.40      810.15     30.26 o
  -3  11   6      686.88      742.43     29.28 o
  -2  11   6     1169.50     1193.35     40.05 o
  -1  11   6      261.59      307.09     22.49 o
   0  11   6       18.66       11.43     16.34 o
   1  11   6      351.58      359.87     23.95 o
   2  11   6       38.41       66.54     16.11 o
   3  11   6       41.10       45.31     16.43 o
   4  11   6      127.61      145.36     18.76 o
   5  11   6       10.43      -15.87     15.87 o
   6  11   6     1261.88     1299.80     36.71 o
   7  11   6       18.58       15.18     16.89 o
   8  11   6      232.73      242.12     24.55 o
   9  11   6     1319.73     1399.66     53.68 o
 -14  12   6      798.64      705.31     57.25 o
 -13  12   6      119.17       84.20     23.61 o
 -12  12   6      365.44      420.23     45.31 o
 -11  12   6       19.88       -5.67     17.43 o
 -10  12   6      681.10      612.50     27.02 o
  -9  12   6     2886.54     2797.02     50.66 o
  -8  12   6      381.58      392.73     25.63 o
  -7  12   6       63.10       96.56     19.02 o
  -6  12   6      591.38      638.39     29.06 o
  -5  12   6      768.85      774.98     30.45 o
  -4  12   6        7.96        5.09     16.26 o
  -3  12   6      348.80      396.68     25.12 o
  -2  12   6      299.56      279.55     22.93 o
  -1  12   6      502.15      512.23     28.41 o
   0  12   6       82.69       94.68     19.16 o
   1  12   6     2692.44     2594.86     53.52 o
   2  12   6      869.62      894.80     33.72 o
   3  12   6       10.88        2.63     15.87 o
   4  12   6      126.89      132.64     19.43 o
   5  12   6      819.26      812.97     30.70 o
   6  12   6        3.69       -5.20     17.30 o
   7  12   6       79.45       35.56     22.60 o
   8  12   6       93.76      111.65     22.16 o
 -13  13   6     1746.96     1668.05     61.12 o
 -12  13   6       47.99       61.54     20.59 o
 -11  13   6       48.69       26.91     18.71 o
 -10  13   6       26.39       32.39     22.20 o
  -9  13   6      292.29      307.71     22.72 o
  -8  13   6       23.10       10.14     16.74 o
  -7  13   6       32.15       30.46     18.62 o
  -6  13   6      178.05      180.79     21.26 o
  -5  13   6      474.49      453.68     26.83 o
  -4  13   6        9.16       21.43     17.70 o
  -3  13   6      136.19      154.06     20.82 o
  -2  13   6      487.85      463.85     26.83 o
  -1  13   6      265.86      265.38     23.44 o
   0  13   6      253.18      296.00     29.27 o
   1  13   6      502.68      476.36     28.17 o
   2  13   6        9.76       -6.52     18.34 o
   3  13   6       96.71      103.33     21.38 o
   4  13   6       57.14       22.52     17.66 o
   5  13   6      347.02      303.93     24.20 o
   6  13   6      111.36       85.02     20.27 o
   7  13   6       29.91       34.26     23.03 o
 -12  14   6       25.56       11.64     23.07 o
 -11  14   6      386.45      430.14     29.55 o
 -10  14   6       97.45       77.47     21.39 o
  -9  14   6      418.76      362.11     26.40 o
  -8  14   6      305.70      347.65     26.34 o
  -7  14   6       79.91       48.66     19.55 o
  -6  14   6        0.18        6.15     17.98 o
  -5  14   6      139.06      149.25     21.58 o
  -4  14   6       30.73       54.75     19.73 o
  -3  14   6       63.68       71.97     19.93 o
  -2  14   6      113.52      143.64     21.49 o
  -1  14   6      138.30      132.00     21.57 o
   0  14   6      177.76      185.69     23.24 o
   1  14   6      221.44      199.17     23.74 o
   2  14   6       66.66       74.29     21.34 o
   3  14   6        0.24      -18.89     19.23 o
   4  14   6      154.60      162.95     21.71 o
   5  14   6      214.68      221.64     24.38 o
   6  14   6       24.63       48.26     21.04 o
 -11  15   6        8.50      -21.87     21.87 o
 -10  15   6      414.34      373.17     25.98 o
  -9  15   6      525.26      503.05     30.22 o
  -8  15   6       10.35       74.63     30.05 o
  -7  15   6        4.95       23.36     19.87 o
  -6  15   6       79.59      106.26     21.67 o
  -5  15   6       44.15       46.53     25.38 o
  -4  15   6      468.48      516.71     29.56 o
  -3  15   6       82.45      128.38     21.54 o
  -2  15   6       37.32       -9.15     18.88 o
  -1  15   6      629.10      670.97     32.37 o
   0  15   6      294.19      356.42     27.32 o
   1  15   6       52.79       60.54     21.75 o
   2  15   6        0.04      -11.58     20.25 o
   3  15   6       11.70       10.38     21.23 o
   4  15   6       79.78       75.89     23.21 o
   5  15   6       32.87       35.23     25.27 o
  -9  16   6     1993.52     2058.98     61.10 o
  -8  16   6      202.11      272.18     27.02 o
  -7  16   6      239.51      314.92     30.12 o
  -6  16   6     1342.74     1415.25     49.65 o
  -5  16   6        3.79       14.30     20.92 o
  -4  16   6       91.14      100.69     22.11 o
  -3  16   6        6.60        5.90     20.10 o
  -2  16   6      752.42      756.47     42.05 o
  -1  16   6       42.90       52.93     21.90 o
   0  16   6      161.30      192.86     25.12 o
   1  16   6       17.09       38.44     22.33 o
   2  16   6      331.28      375.24     32.34 o
   3  16   6      100.61       71.78     50.25 o
   4  16   6      196.32      235.09     57.43 o
  -7  17   6      121.39       96.91     47.26 o
  -6  17   6       72.03      124.07     54.14 o
  -5  17   6     1168.32     1215.79     54.57 o
  -4  17   6       68.45       43.81     21.84 o
  -3  17   6       58.39       59.51     23.16 o
  -2  17   6     1150.70     1256.33     43.84 o
  -1  17   6       52.53       37.03     25.88 o
   0  17   6      195.49      160.32     50.25 o
   1  17   6      148.36      114.25     49.65 o
 -16   1   7      163.53      193.02     28.90 o
 -15   1   7     2473.25     2586.09     61.46 o
 -14   1   7       54.81       68.53     23.84 o
 -13   1   7      103.61      101.17     23.33 o
 -12   1   7      327.75      388.75     33.33 o
 -11   1   7      157.69      183.36     22.28 o
 -10   1   7      218.47      219.45     21.61 o
  -9   1   7     2879.03     2860.93     54.16 o
  -8   1   7       51.61       41.65     15.81 o
  -7   1   7     1565.89     1577.72     34.42 o
  -6   1   7      700.65      723.21     23.32 o
  -5   1   7       19.32       23.30     10.74 o
  -4   1   7     1019.74     1032.03     25.48 o
  -3   1   7      799.51      799.28     18.39 o
  -2   1   7      429.02      476.88     16.43 o
  -1   1   7       74.60       86.54     12.27 o
   0   1   7      183.77      205.37     18.83 o
   1   1   7      316.56      308.37     28.58 o
   2   1   7       54.78       70.77     19.51 o
   3   1   7      324.67      345.85     28.03 o
   4   1   7      138.15      175.52     27.20 o
   5   1   7        6.04       16.51     22.47 o
   6   1   7      338.94      340.50     27.03 o
   7   1   7      326.91      411.08     57.71 o
   8   1   7       21.16       40.33     22.02 o
   9   1   7      109.80       94.46     34.44 o
 -16   2   7        5.97       -5.80     24.60 o
 -15   2   7      955.01     1073.11     49.98 o
 -14   2   7     1568.76     1607.92     53.45 o
 -13   2   7      745.56      743.27     34.80 o
 -12   2   7      988.11      938.46     47.66 o
 -11   2   7     3040.98     3144.85     60.76 o
 -10   2   7       80.21       97.35     19.45 o
  -9   2   7      119.94      149.61     19.45 o
  -8   2   7     3688.46     3672.03     54.42 o
  -7   2   7      403.50      415.83     19.39 o
  -6   2   7      247.92      268.91     16.88 o
  -5   2   7      413.57      413.75     16.67 o
  -4   2   7       33.09       44.99     11.18 o
  -3   2   7     1247.95     1222.27     23.75 o
  -2   2   7      673.54      674.62     20.30 o
  -1   2   7      919.49      993.06     23.94 o
   0   2   7     2431.84     2398.17     37.48 o
   1   2   7      315.98      369.77     49.39 o
   2   2   7      776.67      822.59     30.18 o
   3   2   7      254.31      248.81     43.33 o
   4   2   7      154.70      123.28     20.52 o
   5   2   7      261.44      276.22     25.13 o
   6   2   7       97.26       69.00     21.51 o
   7   2   7       24.34       37.66     23.14 o
   8   2   7     1100.96     1146.98     42.69 o
   9   2   7      195.81      187.22     28.01 o
 -16   3   7      827.65      885.68     41.64 o
 -15   3   7     2149.25     2191.06     56.92 o
 -14   3   7      375.30      426.53     31.34 o
 -13   3   7       79.58       74.04     24.78 o
 -12   3   7     1167.86     1173.43     39.78 o
 -11   3   7      176.33      193.53     22.59 o
 -10   3   7      168.98      175.44     20.95 o
  -9   3   7       65.23       32.83     14.97 o
  -8   3   7     3686.19     3618.74     54.20 o
  -7   3   7     3154.48     3133.43     48.69 o
  -6   3   7     2698.10     2683.22     39.31 o
  -5   3   7      260.30      279.63     14.99 o
  -4   3   7     2902.34     2939.55     45.85 o
  -3   3   7       54.00       49.12     14.54 o
  -2   3   7      275.39      241.02     14.90 o
  -1   3   7      230.87      251.89     15.27 o
   0   3   7      111.98       99.50     13.19 o
   1   3   7     2437.41     2477.05     42.89 o
   2   3   7        9.58        8.04     16.12 o
   3   3   7      656.18      610.62     31.60 o
   4   3   7     3826.08     3727.95     66.93 o
   5   3   7      335.50      406.22     27.48 o
   6   3   7        9.08       24.43     19.47 o
   7   3   7      419.24      413.78     29.25 o
   8   3   7       25.69       21.78     22.90 o
   9   3   7       22.24       64.21     25.60 o
 -16   4   7        3.82       -2.97     25.53 o
 -15   4   7      163.04      164.35     27.31 o
 -14   4   7     1064.14     1134.89     42.89 o
 -13   4   7       21.58       55.54     22.12 o
 -12   4   7      817.22      839.60     34.80 o
 -11   4   7     3399.79     3367.60     55.43 o
 -10   4   7      617.97      679.13     25.50 o
  -9   4   7      127.96      133.72     16.82 o
  -8   4   7      177.37      216.65     27.67 o
  -7   4   7        1.25      -10.56     12.75 o
  -6   4   7      258.99      258.98     15.37 o
  -5   4   7      102.05      106.30     14.26 o
  -4   4   7      112.26      118.14     14.40 o
  -3   4   7     2002.10     1925.40     62.86 o
  -2   4   7       39.69       52.17     14.72 o
  -1   4   7      634.99      665.17     28.49 o
   0   4   7     2060.02     1971.11     34.35 o
   1   4   7        9.87        5.67     12.14 o
   2   4   7       11.02        4.32     14.11 o
   3   4   7     1153.64     1153.12     36.67 o
   4   4   7        6.79       -2.79     17.56 o
   5   4   7       60.54       29.29     19.55 o
   6   4   7       94.08       85.28     21.87 o
   7   4   7      208.90      209.46     27.57 o
   8   4   7      623.91      610.47     60.18 o
   9   4   7      476.58      440.24     33.32 o
 -16   5   7       64.13      165.47     51.44 o
 -15   5   7      494.25      477.04     33.82 o
 -14   5   7        7.64       -3.50     22.05 o
 -13   5   7        4.55       40.09     22.13 o
 -12   5   7       64.17       85.01     18.43 o
 -11   5   7        0.58       -7.51     16.25 o
 -10   5   7      327.42      337.29     21.37 o
  -9   5   7        3.81      -12.27     14.28 o
  -8   5   7      164.61      155.12     16.76 o
  -7   5   7       81.55       75.71     13.27 o
  -6   5   7       25.01       21.80     16.42 o
  -5   5   7      324.31      332.16     18.63 o
  -4   5   7      127.39      139.86     17.08 o
  -3   5   7      177.66      160.64     17.56 o
  -2   5   7       33.57       25.61     15.13 o
  -1   5   7      385.15      361.07     19.46 o
   0   5   7      430.71      401.59     20.25 o
   1   5   7      110.27      131.30     14.62 o
   2   5   7       65.58       83.76     14.40 o
   3   5   7      155.17      176.88     18.54 o
   4   5   7      151.54      169.23     21.96 o
   5   5   7        1.80       30.17     19.87 o
   6   5   7        2.30       23.37     20.55 o
   7   5   7       34.29       49.24     23.09 o
   8   5   7       12.20       41.46     24.28 o
   9   5   7      324.71      390.02     65.20 o
 -15   6   7        8.90       16.47     24.51 o
 -14   6   7       35.12       20.07     23.01 o
 -13   6   7       98.04       91.22     19.81 o
 -12   6   7       17.34       27.34     17.77 o
 -11   6   7       78.25       80.70     18.03 o
 -10   6   7      397.99      386.02     22.69 o
  -9   6   7      126.42      144.53     17.58 o
  -8   6   7       19.66       -1.30     17.06 o
  -7   6   7       49.70       47.06     14.89 o
  -6   6   7        3.13       -7.78     13.32 o
  -5   6   7       11.16       -5.04     13.27 o
  -4   6   7        0.49      -14.13     14.13 o
  -3   6   7      223.41      220.17     19.42 o
  -2   6   7      101.17      117.25     17.11 o
  -1   6   7       20.39       13.78     15.26 o
   0   6   7        1.71        5.02     13.46 o
   1   6   7     1490.47     1455.00     34.02 o
   2   6   7       32.60       24.29     13.53 o
   3   6   7       19.60       17.99     16.15 o
   4   6   7       23.44        4.98     15.84 o
   5   6   7        1.59       -4.48     19.37 o
   6   6   7       36.60       57.43     22.07 o
   7   6   7      404.88      478.28     31.88 o
   8   6   7        2.76       -2.84     26.29 o
   9   6   7       52.20      108.27     55.03 o
 -15   7   7      946.57      965.54     62.25 o
 -14   7   7      417.11      449.89     40.49 o
 -13   7   7      207.94      176.06     22.02 o
 -12   7   7        4.48       -8.15     17.20 o
 -11   7   7       23.63       23.59     17.26 o
 -10   7   7      699.83      765.07     28.26 o
  -9   7   7       56.67       60.69     18.84 o
  -8   7   7      358.69      386.71     21.43 o
  -7   7   7      382.51      429.53     21.80 o
  -6   7   7      746.75      756.90     26.12 o
  -5   7   7     1427.01     1474.16     37.72 o
  -4   7   7      286.88      287.71     28.23 o
  -3   7   7      821.70      774.31     28.78 o
  -2   7   7      198.33      207.48     19.73 o
  -1   7   7      493.23      521.65     25.34 o
   0   7   7      114.13      130.74     18.61 o
   1   7   7     2084.57     2057.71     41.10 o
   2   7   7        8.63      -13.59     14.24 o
   3   7   7      313.09      325.49     23.85 o
   4   7   7      149.90      173.92     20.01 o
   5   7   7      395.20      432.82     24.85 o
   6   7   7      137.89      113.76     30.39 o
   7   7   7       33.01       25.21     22.77 o
   8   7   7        2.66      -11.26     23.54 o
 -15   8   7      269.23      216.14     81.35 o
 -14   8   7     2578.64     2582.90     53.27 o
 -13   8   7       22.97       -5.91     18.95 o
 -12   8   7      562.45      621.57     27.91 o
 -11   8   7     1005.46     1071.96     33.43 o
 -10   8   7     1060.03     1078.50     36.82 o
  -9   8   7      642.29      698.99     27.06 o
  -8   8   7      423.20      485.57     27.02 o
  -7   8   7       18.56       15.69     15.23 o
  -6   8   7     1162.06     1053.47     33.63 o
  -5   8   7      976.05      944.71     32.03 o
  -4   8   7     1072.09     1075.56     35.49 o
  -3   8   7     1676.95     1640.93     40.31 o
  -2   8   7      138.71      131.67     18.98 o
  -1   8   7      301.29      335.00     22.96 o
   0   8   7      910.06      899.04     32.13 o
   1   8   7       50.08       56.72     21.31 o
   2   8   7      743.38      764.70     31.28 o
   3   8   7      803.60      818.95     29.13 o
   4   8   7       60.08       69.36     20.12 o
   5   8   7      300.40      321.70     23.91 o
   6   8   7        1.75       55.68     22.67 o
   7   8   7      160.07      146.55     31.95 o
   8   8   7      650.86      627.90    113.96 o
 -15   9   7     1655.49     1490.09     95.71 o
 -14   9   7      379.02      397.11     27.33 o
 -13   9   7       43.31       46.31     20.08 o
 -12   9   7      350.78      390.93     27.25 o
 -11   9   7      167.76      195.93     24.66 o
 -10   9   7      997.01     1032.09     48.81 o
  -9   9   7       10.16        5.39     16.39 o
  -8   9   7     1235.18     1224.62     52.83 o
  -7   9   7      704.50      742.07     30.28 o
  -6   9   7       30.91       48.83     17.66 o
  -5   9   7     2555.26     2391.84     67.87 o
  -4   9   7     3159.39     3075.56     68.81 o
  -3   9   7        5.39       -5.18     16.36 o
  -2   9   7        7.29       13.79     16.58 o
  -1   9   7      814.49      806.95     39.29 o
   0   9   7      437.84      426.07     25.24 o
   1   9   7     2792.14     2641.26     54.00 o
   2   9   7      975.15      915.41     30.67 o
   3   9   7      596.34      540.97     25.59 o
   4   9   7     1150.06     1227.85     35.64 o
   5   9   7      246.89      299.48     27.17 o
   6   9   7       10.35       17.91     21.49 o
   7   9   7      654.96      630.56     36.52 o
   8   9   7        2.66        4.79     56.23 o
 -14  10   7      462.10      458.79     62.51 o
 -13  10   7        6.60        3.72     22.01 o
 -12  10   7       92.71       52.33     22.91 o
 -11  10   7     1263.57     1234.54     46.37 o
 -10  10   7        8.48       -1.38     17.16 o
  -9  10   7      383.98      363.61     23.20 o
  -8  10   7      503.20      489.01     24.69 o
  -7  10   7      165.16      146.27     21.16 o
  -6  10   7      554.65      587.20     28.61 o
  -5  10   7      149.64      182.45     22.97 o
  -4  10   7        2.64        5.93     17.46 o
  -3  10   7     1274.15     1268.51     37.63 o
  -2  10   7       93.76       93.23     21.59 o
  -1  10   7      152.56      128.60     20.47 o
   0  10   7      413.00      454.09     27.54 o
   1  10   7       59.31       47.37     19.51 o
   2  10   7      281.17      268.55     24.33 o
   3  10   7      363.65      395.17     23.90 o
   4  10   7       90.77       79.08     19.09 o
   5  10   7       36.67       14.52     20.61 o
   6  10   7       10.34       25.41     22.40 o
   7  10   7        1.69      -29.40     29.40 o
 -13  11   7        2.20      -27.23     27.49 o
 -12  11   7       24.95       37.42     23.36 o
 -11  11   7        5.09       14.14     29.44 o
 -10  11   7       25.39       10.44     17.95 o
  -9  11   7        7.50       11.44     17.86 o
  -8  11   7        1.89        8.53     18.18 o
  -7  11   7      110.28       93.81     20.56 o
  -6  11   7      312.88      314.87     24.65 o
  -5  11   7      189.96      219.34     22.55 o
  -4  11   7        0.59      -17.68     17.68 o
  -3  11   7        0.01      -11.49     17.90 o
  -2  11   7      151.91      180.89     21.86 o
  -1  11   7        3.70       10.50     17.99 o
   0  11   7        2.02      -17.44     17.44 o
   1  11   7       83.93       25.09     19.81 o
   2  11   7      705.04      629.59     31.17 o
   3  11   7      397.23      359.69     31.22 o
   4  11   7       39.83       59.57     22.83 o
   5  11   7       60.41       38.86     21.11 o
   6  11   7        7.88       46.63     46.36 o
 -12  12   7      428.27      489.03     38.80 o
 -11  12   7      633.85      662.64     64.59 o
 -10  12   7       26.85       48.48     30.75 o
  -9  12   7        8.78       32.13     32.46 o
  -8  12   7       39.33       48.37     20.32 o
  -7  12   7       21.33      -10.92     17.81 o
  -6  12   7      143.82      129.75     21.36 o
  -5  12   7       57.11       26.07     29.25 o
  -4  12   7       15.79        8.87     18.92 o
  -3  12   7       54.60       70.37     20.30 o
  -2  12   7       87.96      105.59     21.61 o
  -1  12   7      513.81      555.77     29.95 o
   0  12   7       52.78       59.38     24.87 o
   1  12   7      319.70      298.91     26.10 o
   2  12   7       63.07       48.78     21.23 o
   3  12   7      515.56      512.42     40.86 o
   4  12   7       14.72       -4.32     20.84 o
   5  12   7        1.55      -20.71     20.71 o
 -12  13   7      177.22       98.10     59.82 o
 -11  13   7       14.91       32.10     43.37 o
 -10  13   7      115.96      134.85     24.00 o
  -9  13   7        4.06       22.84     20.28 o
  -8  13   7      798.11      848.38     59.89 o
  -7  13   7     1317.02     1363.84     42.02 o
  -6  13   7      535.03      530.65     49.57 o
  -5  13   7       79.90       68.80     21.23 o
  -4  13   7      804.30      893.41     39.72 o
  -3  13   7       86.81       96.39     22.06 o
  -2  13   7      146.88      159.24     23.23 o
  -1  13   7       31.76       33.55     21.63 o
   0  13   7        4.95       -5.79     20.01 o
   1  13   7       25.01       40.93     21.07 o
   2  13   7       94.44      100.69     23.44 o
   3  13   7      277.50      275.21     41.20 o
   4  13   7     1412.96     1616.26     68.71 o
 -10  14   7        9.20      -39.48     39.48 o
  -9  14   7      587.71      594.54     55.14 o
  -8  14   7     2395.68     2427.57     66.66 o
  -7  14   7       89.53       56.89     30.39 o
  -6  14   7        7.51        4.60     26.08 o
  -5  14   7        9.87       -0.51     19.53 o
  -4  14   7      170.10      212.52     25.19 o
  -3  14   7       68.23       84.03     24.78 o
  -2  14   7      225.88      286.31     26.61 o
  -1  14   7      516.04      541.82     31.91 o
   0  14   7      804.50      797.73     36.21 o
   1  14   7       35.60       -9.55     22.40 o
   2  14   7      194.83      217.50     30.93 o
  -7  15   7     1850.92     1963.86    100.50 o
  -6  15   7        6.10      -28.30     28.30 o
  -5  15   7      137.08      118.46     24.43 o
  -4  15   7      412.62      461.16     30.81 o
  -3  15   7      130.14      178.37     25.61 o
  -2  15   7      224.81      192.54     26.33 o
  -1  15   7       63.49       -3.22     33.50 o
 -15   0   8       84.43       94.51     53.84 o
 -14   0   8      775.49      792.76     55.70 o
 -13   0   8     2814.98     2815.77     89.67 o
 -12   0   8      560.29      629.53     75.07 o
 -11   0   8      270.97      259.48     36.54 o
 -10   0   8     1770.54     1753.49     63.71 o
  -9   0   8     1221.65     1168.63     52.45 o
  -8   0   8     1272.59     1189.56     63.11 o
  -7   0   8     1865.53     1879.38    167.49 o
  -6   0   8       14.27       48.76     23.25 o
  -5   0   8     1838.33     1869.02     80.76 o
  -4   0   8      857.51      854.78     81.35 o
  -3   0   8       60.85       22.13     32.90 o
  -2   0   8      943.29      974.77     46.10 o
  -1   0   8       35.39       49.20     54.44 o
   0   0   8      719.61      695.80     42.72 o
   1   0   8        1.95      -23.03     23.03 o
   2   0   8       26.77       34.03     28.49 o
   3   0   8      477.57      551.06    116.95 o
   4   0   8      265.66      258.92     36.15 o
   5   0   8      116.14      120.91     56.53 o
   6   0   8     1601.47     1644.96    116.65 o
   7   0   8      108.47      124.59     86.74 o
 -15   1   8       50.66       86.74     51.44 o
 -14   1   8      275.44      315.46     30.98 o
 -13   1   8      464.44      474.39     32.42 o
 -12   1   8      946.38      960.02     38.69 o
 -11   1   8      136.08      113.61     22.63 o
 -10   1   8      203.28      188.89     23.03 o
  -9   1   8      275.02      250.23     23.23 o
  -8   1   8     1498.48     1499.30     40.41 o
  -7   1   8      115.79      118.85     18.68 o
  -6   1   8      569.25      584.99     31.60 o
  -5   1   8      387.57      432.19     23.93 o
  -4   1   8       34.86       37.61     16.02 o
  -3   1   8        1.58      -11.51     16.93 o
  -2   1   8      117.10       81.65     17.31 o
  -1   1   8     2004.57     1958.05     44.67 o
   0   1   8       14.71       13.00     16.93 o
   1   1   8      236.40      250.36     23.44 o
   2   1   8     1657.76     1680.12     44.70 o
   3   1   8       13.97      -10.31     18.71 o
   4   1   8       97.60       86.77     22.96 o
   5   1   8      599.67      597.23     42.65 o
   6   1   8       35.24       60.00     27.02 o
   7   1   8      487.99      556.04     48.44 o
 -15   2   8      416.28      661.60     72.38 o
 -14   2   8       40.80       39.63     25.68 o
 -13   2   8      605.69      621.51     34.92 o
 -12   2   8        2.03       24.39     21.90 o
 -11   2   8       25.23       47.72     21.03 o
 -10   2   8      122.24      178.84     27.88 o
  -9   2   8       82.58       72.04     19.62 o
  -8   2   8      753.24      720.07     38.85 o
  -7   2   8      285.46      295.35     22.32 o
  -6   2   8      117.50      122.62     18.94 o
  -5   2   8      251.24      259.20     20.64 o
  -4   2   8      336.27      369.70     22.08 o
  -3   2   8       69.37       52.14     16.85 o
  -2   2   8      294.32      273.67     24.95 o
  -1   2   8       64.20       88.96     18.37 o
   0   2   8       24.89       38.27     18.09 o
   1   2   8       67.09       61.93     18.94 o
   2   2   8      389.84      375.17     26.29 o
   3   2   8      217.51      252.71     25.23 o
   4   2   8        2.74       14.91     20.65 o
   5   2   8      249.32      270.85     33.67 o
   6   2   8      121.66      130.90     42.34 o
   7   2   8      483.48      467.51     59.82 o
 -15   3   8      152.00      144.16     53.84 o
 -14   3   8       68.78       64.09     37.30 o
 -13   3   8       79.21       59.65     26.56 o
 -12   3   8        1.02        3.96     21.43 o
 -11   3   8        9.49        4.99     20.41 o
 -10   3   8     1195.40     1242.79     39.79 o
  -9   3   8       44.96       24.82     18.30 o
  -8   3   8      143.16      106.38     23.40 o
  -7   3   8        2.70       16.74     16.83 o
  -6   3   8        2.13      -15.84     15.84 o
  -5   3   8      373.10      378.00     40.03 o
  -4   3   8        4.84       12.01     15.82 o
  -3   3   8       38.52       35.64     16.36 o
  -2   3   8      234.53      214.94     20.17 o
  -1   3   8       71.60      117.77     26.43 o
   0   3   8       10.10       -0.50     17.24 o
   1   3   8      860.03      822.61     33.23 o
   2   3   8       25.56       -6.50     19.08 o
   3   3   8      151.75      133.22     22.72 o
   4   3   8        1.41        1.93     20.76 o
   5   3   8       69.57       48.04     22.66 o
   6   3   8        8.82       -2.05     22.80 o
   7   3   8      226.65      336.18     66.40 o
 -14   4   8      299.96      375.48     32.16 o
 -13   4   8      588.00      699.11     36.62 o
 -12   4   8       65.85       61.20     23.44 o
 -11   4   8      236.57      238.53     28.84 o
 -10   4   8      153.14      190.14     23.29 o
  -9   4   8      256.65      267.09     20.91 o
  -8   4   8      640.60      645.84     36.64 o
  -7   4   8      450.56      423.83     25.13 o
  -6   4   8     1272.61     1306.12     37.25 o
  -5   4   8      472.43      492.66     39.37 o
  -4   4   8      164.82      164.31     19.62 o
  -3   4   8      825.33      863.33     31.25 o
  -2   4   8       92.86      137.95     19.45 o
  -1   4   8       56.34       84.76     17.96 o
   0   4   8      253.18      217.04     30.15 o
   1   4   8      104.42       92.81     31.56 o
   2   4   8      606.75      579.43     30.90 o
   3   4   8      131.32      177.99     23.85 o
   4   4   8       14.88       46.02     22.09 o
   5   4   8       88.25       87.89     24.39 o
   6   4   8      895.54      941.46     41.33 o
   7   4   8        7.61       -4.79     54.44 o
 -14   5   8       73.20       67.79     37.37 o
 -13   5   8      228.78      190.55     27.47 o
 -12   5   8      291.76      323.57     28.93 o
 -11   5   8      507.82      486.00     30.28 o
 -10   5   8      212.72      256.39     31.87 o
  -9   5   8      724.30      771.28     32.48 o
  -8   5   8      857.66      891.18     33.88 o
  -7   5   8      364.02      392.85     25.26 o
  -6   5   8      668.44      637.04     33.33 o
  -5   5   8       23.55       16.76     16.95 o
  -4   5   8       83.56      125.42     24.38 o
  -3   5   8      156.22      157.49     20.98 o
  -2   5   8       63.66       61.33     17.81 o
  -1   5   8     1564.53     1574.03     44.17 o
   0   5   8      232.13      242.27     39.76 o
   1   5   8       22.67       38.79     22.87 o
   2   5   8     3194.71     3208.38    103.42 o
   3   5   8      108.68      105.52     24.26 o
   4   5   8        3.02      -17.27     20.92 o
   5   5   8       99.58       97.82     24.63 o
   6   5   8       50.41       43.06     23.93 o
   7   5   8       92.13      136.39     58.02 o
 -14   6   8      472.69      497.10     64.60 o
 -13   6   8     1769.56     1757.92     51.81 o
 -12   6   8      130.65      186.84     26.39 o
 -11   6   8       68.22       65.37     22.42 o
 -10   6   8      305.42      312.81     27.56 o
  -9   6   8       14.46        4.92     19.68 o
  -8   6   8      373.23      364.38     26.24 o
  -7   6   8      182.80      185.14     28.13 o
  -6   6   8      270.98      271.13     23.31 o
  -5   6   8     3265.06     3254.45     59.99 o
  -4   6   8      495.51      503.03     27.02 o
  -3   6   8       30.47       42.86     18.50 o
  -2   6   8     1508.60     1500.37     40.05 o
  -1   6   8      313.37      332.40     24.08 o
   0   6   8      104.84      103.42     25.06 o
   1   6   8       63.59      121.55     23.91 o
   2   6   8      363.27      317.58     32.87 o
   3   6   8       29.32       31.91     24.22 o
   4   6   8      171.58      168.56     29.22 o
   5   6   8      202.74      163.12     26.77 o
   6   6   8       24.71       60.82     37.39 o
 -14   7   8       62.93       62.21     48.45 o
 -13   7   8      115.01       82.45     25.82 o
 -12   7   8      850.23      816.07     37.14 o
 -11   7   8      116.04      109.54     25.90 o
 -10   7   8      387.12      354.46     32.90 o
  -9   7   8     1519.07     1531.04     44.28 o
  -8   7   8      144.98      134.22     22.63 o
  -7   7   8       35.83       30.54     19.00 o
  -6   7   8      111.23      133.03     22.71 o
  -5   7   8      267.06      257.04     23.03 o
  -4   7   8      610.30      620.23     33.67 o
  -3   7   8      305.60      318.48     44.03 o
  -2   7   8       23.82       12.59     17.61 o
  -1   7   8      586.55      579.48     28.95 o
   0   7   8        8.23       -9.51     17.15 o
   1   7   8      329.99      297.46     24.72 o
   2   7   8      247.32      254.08     27.47 o
   3   7   8     1097.95     1033.13     92.06 o
   4   7   8      177.29      177.39     29.21 o
   5   7   8      478.77      429.97     37.90 o
   6   7   8        1.35       32.43     36.02 o
 -13   8   8      217.83      257.82     68.79 o
 -12   8   8       77.63       58.75     24.95 o
 -11   8   8        0.39      -21.23     21.23 o
 -10   8   8        0.57      -20.28     20.28 o
  -9   8   8       62.19       71.33     22.17 o
  -8   8   8       91.88       74.46     25.47 o
  -7   8   8        1.94       11.69     19.26 o
  -6   8   8        0.86       -4.58     18.58 o
  -5   8   8     1141.83     1120.67     37.07 o
  -4   8   8      313.44      373.01     26.16 o
  -3   8   8       14.43       24.27     23.83 o
  -2   8   8      276.99      233.04     23.67 o
  -1   8   8        1.22       -1.76     25.30 o
   0   8   8       37.13       15.43     19.17 o
   1   8   8       12.23       23.09     18.86 o
   2   8   8        8.04       11.25     22.76 o
   3   8   8        3.94       22.41     20.62 o
   4   8   8      240.64      187.90     30.81 o
   5   8   8       39.00      -40.08     40.08 o
 -13   9   8       77.35      105.28     48.45 o
 -12   9   8      205.53      245.29     61.02 o
 -11   9   8       83.84      110.20     24.86 o
 -10   9   8      113.46      140.20     24.89 o
  -9   9   8      113.59      111.05     27.17 o
  -8   9   8       87.38       85.83     21.48 o
  -7   9   8       53.16       54.26     20.81 o
  -6   9   8       19.06        4.77     23.57 o
  -5   9   8        5.12       -9.37     18.75 o
  -4   9   8       71.80       55.59     20.53 o
  -3   9   8       18.30       13.95     19.27 o
  -2   9   8      120.73       81.94     20.97 o
  -1   9   8        1.23       10.36     18.50 o
   0   9   8       43.75       66.24     21.02 o
   1   9   8        2.54      -18.68     18.68 o
   2   9   8       34.71       59.80     20.94 o
   3   9   8      738.44      733.95     39.42 o
   4   9   8      212.71      133.40     51.44 o
   5   9   8      521.48      434.29     65.80 o
 -12  10   8       15.52        9.02     35.94 o
 -11  10   8       58.17       36.65     40.08 o
 -10  10   8      324.40      268.41     31.64 o
  -9  10   8       20.65       36.21     26.19 o
  -8  10   8       92.39      150.79     23.61 o
  -7  10   8       52.81       62.34     21.43 o
  -6  10   8      554.81      564.90     30.73 o
  -5  10   8     1869.23     1871.38     48.14 o
  -4  10   8       67.76       66.24     20.94 o
  -3  10   8       68.03       86.72     21.58 o
  -2  10   8      444.52      460.87     47.14 o
  -1  10   8      252.22      298.65     26.32 o
   0  10   8       14.58       27.75     20.30 o
   1  10   8       63.40       99.30     24.61 o
   2  10   8       42.34       57.38     25.66 o
   3  10   8      173.73      139.38     47.86 o
 -10  11   8       31.42      -13.16     44.27 o
  -9  11   8     1848.92     1878.00     49.83 o
  -8  11   8      109.93      180.67     25.74 o
  -7  11   8       28.77       32.95     21.70 o
  -6  11   8      594.98      625.73     32.33 o
  -5  11   8      169.43      175.59     26.42 o
  -4  11   8      296.93      303.42     27.35 o
  -3  11   8       29.10       40.07     21.51 o
  -2  11   8        3.29       -5.53     20.27 o
  -1  11   8      898.93      955.03     67.52 o
   0  11   8       15.34       29.89     21.90 o
   1  11   8      129.15      132.52     24.23 o
   2  11   8     1463.70     1391.67    146.56 o
  -9  12   8       29.41       22.13     44.27 o
  -8  12   8     1859.61     1883.01     69.15 o
  -7  12   8      149.66      101.77     24.32 o
  -6  12   8        7.32       18.43     22.34 o
  -5  12   8     1677.73     1662.40     48.07 o
  -4  12   8      290.58      275.20     27.18 o
  -3  12   8       50.82       36.94     22.49 o
  -2  12   8      285.09      307.67     33.99 o
  -1  12   8       32.76       35.36     22.70 o
   0  12   8       71.60       52.31     34.70 o
   1  12   8       54.64       22.52     32.11 o
  -8  13   8       73.84        7.78     46.06 o
  -7  13   8       13.75      -42.47     42.47 o
  -6  13   8      199.09      211.16     53.24 o
  -5  13   8       81.65        1.20     44.27 o
  -4  13   8      104.41      131.00     49.05 o
 -13   1   9       51.42      115.45     50.25 o
 -12   1   9      217.51      265.20     29.04 o
 -11   1   9      424.24      496.89     31.57 o
 -10   1   9      129.95      138.22     29.27 o
  -9   1   9       33.20       26.03     20.58 o
  -8   1   9      137.84      129.69     25.96 o
  -7   1   9      855.64      802.26     38.76 o
  -6   1   9      780.47      753.12     67.60 o
  -5   1   9        1.29       67.60     40.68 o
  -3   1   9      289.29      281.75     49.05 o
  -2   1   9      158.71       81.35     43.67 o
  -1   1   9       46.58       22.40     27.70 o
   0   1   9      222.92      252.25     29.18 o
   1   1   9       32.97       13.50     21.42 o
   2   1   9       50.62       29.95     23.58 o
   3   1   9       56.71       37.07     23.91 o
   4   1   9        1.02       27.89     29.92 o
 -13   2   9      262.62      223.72     55.63 o
 -12   2   9      128.16      116.42     36.61 o
 -11   2   9       10.38       25.78     22.67 o
 -10   2   9      444.35      531.53     31.95 o
  -9   2   9      537.71      541.96     62.60 o
  -8   2   9     1291.38     1288.61     47.78 o
  -7   2   9     2182.98     2266.43     59.93 o
  -6   2   9      470.91      482.91     40.08 o
  -5   2   9        8.99       48.45     40.08 o
  -4   2   9      429.45      426.51     51.44 o
  -3   2   9      262.29      390.62     52.64 o
  -2   2   9       62.63      -50.98     70.59 o
  -1   2   9       48.94       48.85     28.55 o
   0   2   9        3.43        9.33     62.21 o
   1   2   9      455.63      479.52     30.58 o
   2   2   9     1140.25     1147.27     42.34 o
   3   2   9        6.04       46.34     24.21 o
   4   2   9      122.82      201.81     42.27 o
 -13   3   9      618.38      584.43     66.40 o
 -12   3   9      187.48      201.30     31.27 o
 -11   3   9     1320.83     1375.17     45.07 o
 -10   3   9      519.20      533.17     39.58 o
  -9   3   9      317.87      310.66     32.07 o
  -8   3   9      303.19      349.12     67.31 o
  -7   3   9       21.86       23.78     28.79 o
  -6   3   9      804.70      819.60     47.44 o
  -5   3   9       32.09       24.07     22.31 o
  -4   3   9       28.01       35.58     29.15 o
  -3   3   9      871.90      889.51     66.40 o
  -2   3   9        9.84       -4.66     31.70 o
  -1   3   9      210.56      203.15     69.69 o
   0   3   9      884.11      920.28     88.53 o
   1   3   9       82.30       99.23     32.68 o
   2   3   9       44.95       29.01     26.13 o
   3   3   9      116.66       99.86     26.06 o
   4   3   9       55.98       62.76     51.15 o
 -12   4   9       85.03      108.27     59.22 o
 -11   4   9       18.40       -0.80     26.90 o
 -10   4   9      211.69      165.83     46.70 o
  -9   4   9     1599.42     1614.34     59.12 o
  -8   4   9        6.63       18.13     30.13 o
  -7   4   9      575.87      584.15     44.86 o
  -6   4   9       39.39       37.24     26.61 o
  -5   4   9      109.91       90.16     23.79 o
  -4   4   9      945.92      979.34     42.10 o
  -3   4   9       20.46       13.78     22.08 o
  -2   4   9      178.80      200.46     33.34 o
  -1   4   9       46.23       44.18     29.15 o
   0   4   9        2.11       44.29     30.51 o
   1   4   9      213.89      162.76     34.42 o
   2   4   9      474.45      514.46     38.41 o
   3   4   9       18.32      -12.57     31.59 o
   4   4   9      851.33      959.50     88.53 o
 -12   5   9       13.33       47.86     55.63 o
 -11   5   9       43.47       55.85     33.89 o
 -10   5   9       72.87       43.68     27.46 o
  -9   5   9      197.33      201.49     30.40 o
  -8   5   9       10.63       27.17     73.58 o
  -7   5   9      390.99      356.48     30.97 o
  -6   5   9       44.38        7.91     27.18 o
  -5   5   9      319.94      292.05     31.05 o
  -4   5   9        0.64       15.11     21.24 o
  -3   5   9      151.78      161.48     22.95 o
  -2   5   9       81.80       46.62     28.53 o
  -1   5   9       36.19       38.36     29.89 o
   0   5   9      269.57      223.26     39.18 o
   1   5   9      262.72      238.17     37.71 o
   2   5   9       91.81       65.71     33.38 o
   3   5   9       21.29      -34.10     47.26 o
 -11   6   9       57.71      -40.68     47.86 o
 -10   6   9      428.13      528.05     59.18 o
  -9   6   9      275.92      244.99     61.31 o
  -8   6   9        5.97       -5.15     24.71 o
  -7   6   9      111.98      123.38     26.56 o
  -6   6   9       70.52       42.70     24.11 o
  -5   6   9      491.07      583.20     48.07 o
  -4   6   9       16.17        4.71     24.69 o
  -3   6   9       98.58       95.82     21.79 o
  -2   6   9        1.75       20.76     20.31 o
  -1   6   9        0.29       -0.43     27.22 o
   0   6   9       26.58       59.44     31.41 o
   1   6   9       88.31      145.25     35.83 o
 -11   7   9      308.67      324.82     66.40 o
  -9   7   9       29.26       56.44     27.21 o
  -8   7   9       65.89       79.20     26.52 o
  -7   7   9        2.87       13.57     24.95 o
  -6   7   9      450.29      495.46     51.08 o
  -5   7   9      107.49      122.78     23.26 o
  -4   7   9        6.81        1.63     20.52 o
  -3   7   9      284.52      313.55     27.19 o
  -2   7   9      187.71      189.62     24.71 o
  -1   7   9        3.23       -2.40     23.98 o
   0   7   9      102.98      118.64     59.82 o
   1   7   9       63.56        2.39     41.87 o
 -10   8   9      358.92      357.72     55.03 o
  -9   8   9      334.32      267.99     55.63 o
  -8   8   9       65.46      108.36     28.21 o
  -7   8   9      713.29      825.91     42.59 o
  -6   8   9      242.96      221.22     31.30 o
  -5   8   9       67.96       33.64     30.39 o
  -4   8   9      908.67      900.93     37.29 o
  -3   8   9       16.99       47.84     21.98 o
  -2   8   9       45.30       34.38     22.49 o
  -1   8   9      143.76      171.64     24.91 o
   0   8   9       51.77       18.65     30.00 o
  -9   9   9        7.40      -14.95     43.67 o
  -8   9   9       58.32       55.63     44.27 o
  -7   9   9       30.58      -28.71     40.68 o
  -6   9   9      330.96      386.12     38.16 o
  -5   9   9       35.50       14.90     22.11 o
  -4   9   9       37.69       15.79     22.07 o
  -3   9   9     1190.65     1211.30    117.84 o
  -2   9   9        6.27      -24.27     24.27 o
  -1   9   9       60.97       30.21     32.99 o
  -6  10   9       97.67       78.96     45.46 o
  -5  10   9        5.86        1.79     41.87 o
  -4  10   9      163.31      178.26     50.85 o
  -8   0  10       35.72       17.35     49.65 o
  -8   1  10      871.90      946.34     82.55 o
  -7   2  10       15.18       60.42     49.05 o
  -6   3  10        2.09      -22.73     45.46 o
  -2   3  10        8.41       32.90     50.25 o
  -4   4  10       15.16        4.79     42.47 o
  -3   4  10       35.37      100.50     49.05 o
 
